# Supplementary material for: Rapid local adaptation linked with phenotypic plasticity
Source: Evol Lett. 2020 May 27;4(4):345–59. doi: 10.1002/evl3.176 (PMC7403679; doi:10.1002/evl3.176)
Supplement: Supplementary file 2 — Supplementary Materia [file EVL3-4-345-s002.xlsx]

## Sheet: Gamlingay
GO ID	GO Name	Size	ES	NES	Nominal p-val	FDR q-val	FWER p-val	Rank at Max	Leading Edge
GO:0006935	chemotaxis	418	0.22543	5.20982	0	0	0	5705	tags=67%, list=45%, signal=118%
GO:0007611	learning or memory	251	0.275828	5.14351	0	0	0	3578	tags=55%, list=28%, signal=76%
GO:0097485	neuron projection guidance	390	0.226915	5.06747	0	0	0	5705	tags=67%, list=45%, signal=119%
GO:0050890	cognition	251	0.275828	4.9129	0	0	0	3578	tags=55%, list=28%, signal=76%
GO:0007411	axon guidance	371	0.223553	4.90202	0	0	0	5870	tags=68%, list=46%, signal=124%
GO:0035107	appendage morphogenesis	491	0.194584	4.89088	0	0	0	5044	tags=59%, list=40%, signal=94%
GO:0035120	post-embryonic appendage morphogenesis	448	0.199039	4.86401	0	0	0	5044	tags=59%, list=40%, signal=95%
GO:0048737	imaginal disc-derived appendage development	485	0.192503	4.78462	0	0	0	5368	tags=61%, list=43%, signal=102%
GO:0035114	imaginal disc-derived appendage morphogenesis	478	0.191647	4.7769	0	0	0	5305	tags=60%, list=42%, signal=100%
GO:0045165	cell fate commitment	470	0.186874	4.62802	0	0	0	4175	tags=51%, list=33%, signal=73%
GO:0006811	ion transport	472	0.180025	4.50144	0	0	0	6639	tags=70%, list=53%, signal=142%
GO:0001745	compound eye morphogenesis	454	0.187372	4.50004	0	0	0	4421	tags=53%, list=35%, signal=79%
GO:0050808	synapse organization	376	0.192928	4.3225	0	0	0	4990	tags=58%, list=40%, signal=93%
GO:0048592	eye morphogenesis	483	0.174054	4.27196	0	0	0	4421	tags=52%, list=35%, signal=77%
GO:0090596	sensory organ morphogenesis	483	0.174054	4.2154	0	0	0	4421	tags=52%, list=35%, signal=77%
GO:0019932	second-messenger-mediated signaling	103	0.342121	4.11796	0	0	0	3315	tags=60%, list=26%, signal=81%
GO:0007417	central nervous system development	324	0.19887	4.06841	0	0	0	4996	tags=59%, list=40%, signal=95%
GO:0007613	memory	149	0.280238	4.04796	0	0	0	3875	tags=58%, list=31%, signal=83%
GO:0050767	regulation of neurogenesis	426	0.173435	4.04675	0	0	0	6212	tags=66%, list=49%, signal=125%
GO:0007167	enzyme linked receptor protein signaling pathway	275	0.209969	4.03947	0	0	0	5349	tags=63%, list=42%, signal=107%
GO:0007472	wing disc morphogenesis	358	0.18382	4.02838	0	0	0	4551	tags=54%, list=36%, signal=82%
GO:0007612	learning	111	0.32998	3.99555	0	0	0	4742	tags=70%, list=38%, signal=112%
GO:0006812	cation transport	285	0.19794	3.96402	0	0	0	4955	tags=59%, list=39%, signal=94%
GO:0061061	muscle structure development	374	0.177863	3.94527	0	0	0	4437	tags=52%, list=35%, signal=78%
GO:0001754	eye photoreceptor cell differentiation	304	0.198004	3.94447	0	0	0	4454	tags=55%, list=35%, signal=82%
GO:0019935	cyclic-nucleotide-mediated signaling	58	0.434447	3.91694	0	0	0	3029	tags=67%, list=24%, signal=88%
GO:0001751	compound eye photoreceptor cell differentiation	288	0.203919	3.91597	0	0	0	4454	tags=55%, list=35%, signal=83%
GO:0007476	imaginal disc-derived wing morphogenesis	343	0.186852	3.89685	0	0	0	4551	tags=54%, list=36%, signal=82%
GO:0045664	regulation of neuron differentiation	291	0.196333	3.88814	0	0	0	6212	tags=68%, list=49%, signal=132%
GO:0007548	sex differentiation	128	0.290413	3.86165	0	0	0	4261	tags=63%, list=34%, signal=93%
GO:0099537	trans-synaptic signaling	332	0.182556	3.85921	0	0	0	5247	tags=59%, list=42%, signal=99%
GO:0042063	gliogenesis	115	0.308168	3.85651	0	0	0	5037	tags=70%, list=40%, signal=116%
GO:0099177	regulation of trans-synaptic signaling	151	0.263897	3.80829	0	0	0	4818	tags=64%, list=38%, signal=103%
GO:0051049	regulation of transport	288	0.195658	3.80729	0	0	0	6222	tags=68%, list=49%, signal=132%
GO:0051674	localization of cell	395	0.168882	3.79544	0	0	0	4966	tags=56%, list=39%, signal=89%
GO:0050804	modulation of chemical synaptic transmission	151	0.263897	3.78231	0	0	0	4818	tags=64%, list=38%, signal=103%
GO:0030001	metal ion transport	160	0.256648	3.77486	0	0	0	4928	tags=64%, list=39%, signal=104%
GO:0098916	anterograde trans-synaptic signaling	330	0.179996	3.76183	0	0	0	5247	tags=59%, list=42%, signal=98%
GO:0007268	chemical synaptic transmission	330	0.179996	3.75669	0	0	0	5247	tags=59%, list=42%, signal=98%
GO:0007155	cell adhesion	191	0.236584	3.74958	0	0	0	6775	tags=77%, list=54%, signal=164%
GO:0003013	circulatory system process	54	0.430446	3.73431	0	0	0	4408	tags=78%, list=35%, signal=119%
GO:0003015	heart process	54	0.430446	3.72973	0	0	0	4408	tags=78%, list=35%, signal=119%
GO:0048870	cell motility	390	0.162994	3.72925	0	0	0	5354	tags=58%, list=42%, signal=98%
GO:0022610	biological adhesion	192	0.232533	3.72507	0	0	0	6775	tags=77%, list=54%, signal=163%
GO:0099536	synaptic signaling	333	0.180741	3.72379	0	0	0	5247	tags=59%, list=42%, signal=99%
GO:0001708	cell fate specification	158	0.24751	3.70036	0	0	0	5464	tags=68%, list=43%, signal=118%
GO:0007617	mating behavior	156	0.250951	3.67586	0	0	0	3021	tags=49%, list=24%, signal=63%
GO:0061458	reproductive system development	102	0.312192	3.66975	0	0	0	4383	tags=66%, list=35%, signal=100%
GO:0016477	cell migration	367	0.164553	3.6396	0	0	0	4966	tags=55%, list=39%, signal=89%
GO:0007163	establishment or maintenance of cell polarity	306	0.180051	3.63789	0	0	0	5951	tags=65%, list=47%, signal=119%
GO:0055085	transmembrane transport	345	0.168637	3.62094	0	0	0	4955	tags=56%, list=39%, signal=89%
GO:0008037	cell recognition	150	0.250257	3.60948	0	0	0	5042	tags=65%, list=40%, signal=106%
GO:0048608	reproductive structure development	102	0.312192	3.60133	0	0	0	4383	tags=66%, list=35%, signal=100%
GO:0060541	respiratory system development	343	0.167235	3.59691	0	0	0	5381	tags=59%, list=43%, signal=100%
GO:0046530	photoreceptor cell differentiation	359	0.166088	3.58323	0	0	0	4187	tags=49%, list=33%, signal=72%
GO:0051240	positive regulation of multicellular organismal process	376	0.160881	3.5814	0	0	0	6155	tags=64%, list=49%, signal=122%
GO:0007420	brain development	179	0.23036	3.57271	0	0	0	4750	tags=60%, list=38%, signal=95%
GO:0007525	somatic muscle development	103	0.297782	3.53609	0	0	0	5464	tags=73%, list=43%, signal=127%
GO:0008038	neuron recognition	148	0.245386	3.50623	0	1.68727e-05	0.001	5042	tags=64%, list=40%, signal=106%
GO:0035214	eye-antennal disc development	123	0.273571	3.50422	0	1.66873e-05	0.001	4175	tags=60%, list=33%, signal=89%
GO:0042391	regulation of membrane potential	77	0.340022	3.49298	0	1.63284e-05	0.001	4915	tags=73%, list=39%, signal=118%
GO:0008015	blood circulation	45	0.43052	3.48305	0	1.61547e-05	0.001	2439	tags=62%, list=19%, signal=77%
GO:0090130	tissue migration	185	0.222513	3.4804	0	1.58181e-05	0.001	5694	tags=67%, list=45%, signal=120%
GO:0007424	open tracheal system development	327	0.171484	3.47948	0	1.54953e-05	0.001	5381	tags=59%, list=43%, signal=101%
GO:0007614	short-term memory	25	0.580121	3.47469	0	1.53388e-05	0.001	3295	tags=84%, list=26%, signal=113%
GO:0019098	reproductive behavior	170	0.228453	3.46989	0	1.51854e-05	0.001	3021	tags=46%, list=24%, signal=60%
GO:0002164	larval development	212	0.208038	3.4553	0	1.50351e-05	0.001	4504	tags=56%, list=36%, signal=86%
GO:0090132	epithelium migration	178	0.22633	3.42809	0	1.47431e-05	0.001	5694	tags=67%, list=45%, signal=121%
GO:0007169	transmembrane receptor protein tyrosine kinase signaling pathway	185	0.222005	3.42728	0	1.46014e-05	0.001	4540	tags=58%, list=36%, signal=89%
GO:0001667	ameboidal-type cell migration	200	0.2031	3.41968	0	1.44623e-05	0.001	7261	tags=78%, list=58%, signal=179%
GO:0048863	stem cell differentiation	162	0.233645	3.41657	0	1.43259e-05	0.001	4959	tags=62%, list=39%, signal=101%
GO:0007619	courtship behavior	120	0.265259	3.41349	0	1.4192e-05	0.001	2574	tags=47%, list=20%, signal=58%
GO:0060047	heart contraction	45	0.43052	3.41032	0	1.40606e-05	0.001	2439	tags=62%, list=19%, signal=77%
GO:0001709	cell fate determination	190	0.210156	3.40687	0	1.39316e-05	0.001	4164	tags=54%, list=33%, signal=79%
GO:0051094	positive regulation of developmental process	379	0.152054	3.40221	0	1.38049e-05	0.001	6066	tags=63%, list=48%, signal=117%
GO:0010631	epithelial cell migration	178	0.22633	3.40177	0	1.36806e-05	0.001	5694	tags=67%, list=45%, signal=121%
GO:0040008	regulation of growth	430	0.140717	3.39558	0	1.34384e-05	0.001	4743	tags=51%, list=38%, signal=79%
GO:0046578	regulation of Ras protein signal transduction	53	0.399699	3.39244	0	1.33205e-05	0.001	4503	tags=75%, list=36%, signal=117%
GO:0042051	compound eye photoreceptor development	114	0.272618	3.38928	0	1.30909e-05	0.001	7221	tags=84%, list=57%, signal=195%
GO:0042592	homeostatic process	432	0.13887	3.38618	0	1.2869e-05	0.001	8448	tags=80%, list=67%, signal=234%
GO:0030534	adult behavior	210	0.200762	3.36685	0	1.26545e-05	0.001	3519	tags=48%, list=28%, signal=65%
GO:0002064	epithelial cell development	380	0.149667	3.35561	0	1.23459e-05	0.001	5709	tags=60%, list=45%, signal=106%
GO:0035218	leg disc development	182	0.219001	3.35435	0	1.22463e-05	0.001	5044	tags=62%, list=40%, signal=101%
GO:0034220	ion transmembrane transport	261	0.179221	3.35103	0	1.21483e-05	0.001	7507	tags=77%, list=59%, signal=186%
GO:0022603	regulation of anatomical structure morphogenesis	392	0.145129	3.3184	0	1.1957e-05	0.001	4408	tags=49%, list=35%, signal=73%
GO:0051056	regulation of small GTPase mediated signal transduction	58	0.369138	3.30972	0	1.18636e-05	0.001	4503	tags=72%, list=36%, signal=112%
GO:0048598	embryonic morphogenesis	387	0.149424	3.28223	0	1.16811e-05	0.001	7469	tags=74%, list=59%, signal=175%
GO:0007528	neuromuscular junction development	218	0.192752	3.27836	0	1.15919e-05	0.001	5137	tags=60%, list=41%, signal=99%
GO:0030707	ovarian follicle cell development	345	0.154926	3.27406	0	1.15041e-05	0.001	5709	tags=60%, list=45%, signal=107%
GO:0007618	mating	171	0.220671	3.26693	0	1.14176e-05	0.001	4413	tags=57%, list=35%, signal=86%
GO:0007478	leg disc morphogenesis	136	0.24358	3.26158	0	1.13324e-05	0.001	6241	tags=74%, list=49%, signal=144%
GO:0009890	negative regulation of biosynthetic process	431	0.134832	3.25947	0	1.12485e-05	0.001	5005	tags=53%, list=40%, signal=84%
GO:2000113	negative regulation of cellular macromolecule biosynthetic process	416	0.13939	3.25436	0	1.11657e-05	0.001	5005	tags=53%, list=40%, signal=85%
GO:0022604	regulation of cell morphogenesis	208	0.197904	3.24975	0	1.10842e-05	0.001	6283	tags=69%, list=50%, signal=136%
GO:0055074	calcium ion homeostasis	48	0.387143	3.23139	0	1.09248e-05	0.001	3021	tags=63%, list=24%, signal=82%
GO:0010720	positive regulation of cell development	207	0.188084	3.23075	0	1.08467e-05	0.001	6203	tags=68%, list=49%, signal=131%
GO:0120035	regulation of plasma membrane bounded cell projection organization	225	0.183503	3.2204	0	1.07698e-05	0.001	6983	tags=73%, list=55%, signal=161%
GO:0051050	positive regulation of transport	155	0.227595	3.21888	0	1.0694e-05	0.001	6203	tags=72%, list=49%, signal=139%
GO:0007416	synapse assembly	205	0.192967	3.21824	0	1.06192e-05	0.001	4747	tags=57%, list=38%, signal=89%
GO:0098771	inorganic ion homeostasis	112	0.254763	3.20865	0	1.05454e-05	0.001	4928	tags=64%, list=39%, signal=104%
GO:0010558	negative regulation of macromolecule biosynthetic process	420	0.136665	3.20827	0	1.04727e-05	0.001	5005	tags=53%, list=40%, signal=85%
GO:0002066	columnar/cuboidal epithelial cell development	346	0.153147	3.2022	0	1.0401e-05	0.001	5709	tags=60%, list=45%, signal=107%
GO:0007626	locomotory behavior	236	0.178729	3.18613	0	1.01916e-05	0.001	5703	tags=63%, list=45%, signal=112%
GO:0010001	glial cell differentiation	52	0.360141	3.18419	0	1.01236e-05	0.001	4212	tags=69%, list=33%, signal=103%
GO:0042127	regulation of cell population proliferation	279	0.16582	3.18321	0	1.00566e-05	0.001	5238	tags=58%, list=41%, signal=96%
GO:0019933	cAMP-mediated signaling	39	0.428662	3.1828	0	9.9904e-06	0.001	3021	tags=67%, list=24%, signal=87%
GO:0031327	negative regulation of cellular biosynthetic process	431	0.134832	3.17133	0	9.92511e-06	0.001	5005	tags=53%, list=40%, signal=84%
GO:0019725	cellular homeostasis	158	0.220635	3.16851	0	9.86066e-06	0.001	4920	tags=61%, list=39%, signal=98%
GO:0031344	regulation of cell projection organization	228	0.182654	3.16536	0	9.73424e-06	0.001	6983	tags=73%, list=55%, signal=161%
GO:0055080	cation homeostasis	111	0.252136	3.1513	0	9.61102e-06	0.001	4920	tags=64%, list=39%, signal=104%
GO:0006874	cellular calcium ion homeostasis	46	0.392536	3.14798	0	9.55057e-06	0.001	3021	tags=63%, list=24%, signal=83%
GO:0048878	chemical homeostasis	267	0.16436	3.14666	0	1.91368e-05	0.002	5818	tags=62%, list=46%, signal=113%
GO:0060322	head development	240	0.178487	3.1432	0	1.90179e-05	0.002	4996	tags=57%, list=40%, signal=93%
GO:0008049	male courtship behavior	85	0.287662	3.13555	0	1.89005e-05	0.002	4413	tags=64%, list=35%, signal=97%
GO:0055082	cellular chemical homeostasis	99	0.268954	3.12705	0	1.87846e-05	0.002	4920	tags=66%, list=39%, signal=107%
GO:0007186	G protein-coupled receptor signaling pathway	194	0.193035	3.11745	0	1.84451e-05	0.002	6516	tags=71%, list=52%, signal=144%
GO:0030029	actin filament-based process	342	0.147081	3.11546	0	1.83346e-05	0.002	7127	tags=71%, list=56%, signal=158%
GO:0045892	negative regulation of transcription, DNA-templated	376	0.13962	3.1138	0	1.82255e-05	0.002	5005	tags=53%, list=40%, signal=85%
GO:0002065	columnar/cuboidal epithelial cell differentiation	396	0.13798	3.1133	0	1.81177e-05	0.002	5709	tags=59%, list=45%, signal=104%
GO:0060560	developmental growth involved in morphogenesis	148	0.219745	3.11078	0	1.80111e-05	0.002	6983	tags=77%, list=55%, signal=170%
GO:1903507	negative regulation of nucleic acid-templated transcription	380	0.136606	3.11058	0	1.79057e-05	0.002	5005	tags=53%, list=40%, signal=85%
GO:0001738	morphogenesis of a polarized epithelium	191	0.190993	3.0985	0	2.63915e-05	0.003	6152	tags=68%, list=49%, signal=130%
GO:0044057	regulation of system process	72	0.305884	3.09176	0	2.62389e-05	0.003	6155	tags=79%, list=49%, signal=154%
GO:0001736	establishment of planar polarity	158	0.212048	3.07446	0	3.45277e-05	0.004	6066	tags=69%, list=48%, signal=131%
GO:0072507	divalent inorganic cation homeostasis	56	0.345665	3.06764	0	3.43327e-05	0.004	3771	tags=64%, list=30%, signal=91%
GO:0042462	eye photoreceptor cell development	125	0.238171	3.06702	0	3.41398e-05	0.004	7224	tags=81%, list=57%, signal=187%
GO:1902679	negative regulation of RNA biosynthetic process	380	0.136606	3.06454	0	3.39491e-05	0.004	5005	tags=53%, list=40%, signal=85%
GO:0007164	establishment of tissue polarity	158	0.212048	3.06144	0	3.37604e-05	0.004	6066	tags=69%, list=48%, signal=131%
GO:0048663	neuron fate commitment	143	0.218708	3.05816	0	3.35739e-05	0.004	4421	tags=57%, list=35%, signal=86%
GO:0050801	ion homeostasis	119	0.24218	3.05331	0	4.16194e-05	0.005	4928	tags=63%, list=39%, signal=102%
GO:0098609	cell-cell adhesion	108	0.252503	3.0492	0	4.13944e-05	0.005	6542	tags=77%, list=52%, signal=158%
GO:0010769	regulation of cell morphogenesis involved in differentiation	140	0.224737	3.04296	0	4.11718e-05	0.005	6212	tags=71%, list=49%, signal=139%
GO:0051130	positive regulation of cellular component organization	348	0.14109	3.04243	0	4.09517e-05	0.005	6104	tags=62%, list=48%, signal=117%
GO:0007455	eye-antennal disc morphogenesis	99	0.262169	3.02809	0	4.86739e-05	0.006	5005	tags=66%, list=40%, signal=108%
GO:0016319	mushroom body development	100	0.255768	3.02785	0	4.84177e-05	0.006	4750	tags=63%, list=38%, signal=100%
GO:0007188	adenylate cyclase-modulating G protein-coupled receptor signaling pathway	40	0.40774	3.01373	0	4.81642e-05	0.006	3390	tags=68%, list=27%, signal=92%
GO:0010975	regulation of neuron projection development	167	0.199217	3.01338	0	4.79134e-05	0.006	6212	tags=69%, list=49%, signal=134%
GO:0090066	regulation of anatomical structure size	282	0.156058	3.00663	0	4.76651e-05	0.006	6983	tags=71%, list=55%, signal=154%
GO:1902531	regulation of intracellular signal transduction	357	0.139126	2.98935	0	6.22466e-05	0.008	4517	tags=49%, list=36%, signal=75%
GO:0060179	male mating behavior	104	0.248633	2.98456	0	6.19306e-05	0.008	4413	tags=60%, list=35%, signal=91%
GO:0007517	muscle organ development	148	0.213861	2.98406	0	6.16178e-05	0.008	3985	tags=53%, list=32%, signal=76%
GO:0050803	regulation of synapse structure or activity	232	0.170798	2.97898	0	6.10016e-05	0.008	4903	tags=56%, list=39%, signal=89%
GO:0048638	regulation of developmental growth	328	0.141812	2.95409	0	6.01001e-05	0.008	2682	tags=35%, list=21%, signal=43%
GO:0046661	male sex differentiation	43	0.38471	2.95314	0	5.98055e-05	0.008	4261	tags=72%, list=34%, signal=108%
GO:0055065	metal ion homeostasis	87	0.277902	2.95183	0	5.95138e-05	0.008	3771	tags=57%, list=30%, signal=81%
GO:0008306	associative learning	81	0.280497	2.94851	0	5.92249e-05	0.008	4742	tags=65%, list=38%, signal=104%
GO:0030003	cellular cation homeostasis	92	0.26438	2.93678	0	5.86554e-05	0.008	4920	tags=65%, list=39%, signal=106%
GO:0008406	gonad development	61	0.316171	2.92334	0	6.52968e-05	0.009	5548	tags=75%, list=44%, signal=134%
GO:0098655	cation transmembrane transport	179	0.192794	2.92141	0	6.49874e-05	0.009	5006	tags=59%, list=40%, signal=96%
GO:0007187	G protein-coupled receptor signaling pathway, coupled to cyclic nucleotide second messenger	42	0.375555	2.91745	0	6.46808e-05	0.009	3390	tags=64%, list=27%, signal=88%
GO:0010647	positive regulation of cell communication	427	0.121148	2.91524	0	6.43771e-05	0.009	5352	tags=54%, list=42%, signal=91%
GO:0045137	development of primary sexual characteristics	61	0.316171	2.91038	0	6.40763e-05	0.009	5548	tags=75%, list=44%, signal=134%
GO:0023056	positive regulation of signaling	427	0.121148	2.90902	0	6.37783e-05	0.009	5352	tags=54%, list=42%, signal=91%
GO:1901700	response to oxygen-containing compound	360	0.132329	2.90697	0	6.3483e-05	0.009	4584	tags=49%, list=36%, signal=75%
GO:0030036	actin cytoskeleton organization	312	0.141979	2.9006	0	7.01668e-05	0.01	6709	tags=67%, list=53%, signal=139%
GO:0006873	cellular ion homeostasis	93	0.257336	2.89846	0	6.98449e-05	0.01	4920	tags=65%, list=39%, signal=105%
GO:0016049	cell growth	177	0.182504	2.88061	0	9.73595e-05	0.014	8285	tags=84%, list=66%, signal=240%
GO:0045597	positive regulation of cell differentiation	224	0.1679	2.87153	0	0.000103329	0.015	6203	tags=66%, list=49%, signal=127%
GO:0007189	adenylate cyclase-activating G protein-coupled receptor signaling pathway	23	0.500714	2.86695	0	0.000102863	0.015	3021	tags=74%, list=24%, signal=97%
GO:0007297	ovarian follicle cell migration	129	0.212146	2.8645	0	0.000102402	0.015	4591	tags=57%, list=36%, signal=89%
GO:0042067	establishment of ommatidial planar polarity	69	0.28667	2.86432	0	0.000101945	0.015	5183	tags=70%, list=41%, signal=117%
GO:0007631	feeding behavior	55	0.331195	2.86226	0	0.000108106	0.016	3641	tags=62%, list=29%, signal=86%
GO:0007622	rhythmic behavior	141	0.206572	2.85377	0	0.000120998	0.018	4584	tags=57%, list=36%, signal=88%
GO:0048732	gland development	276	0.149947	2.85121	0	0.000119936	0.018	4369	tags=49%, list=35%, signal=74%
GO:0072503	cellular divalent inorganic cation homeostasis	50	0.3455	2.85046	0	0.000126156	0.019	4240	tags=68%, list=34%, signal=102%
GO:0051480	regulation of cytosolic calcium ion concentration	34	0.408831	2.84408	0	0.000124525	0.019	3021	tags=65%, list=24%, signal=85%
GO:0060627	regulation of vesicle-mediated transport	113	0.226465	2.83499	0	0.00012984	0.02	5881	tags=69%, list=47%, signal=128%
GO:0007274	neuromuscular synaptic transmission	81	0.267664	2.83165	0	0.000128739	0.02	4903	tags=65%, list=39%, signal=106%
GO:0048665	neuron fate specification	32	0.429382	2.83141	0	0.000128196	0.02	3272	tags=69%, list=26%, signal=93%
GO:0045466	R7 cell differentiation	90	0.251591	2.82932	0	0.000127658	0.02	4421	tags=60%, list=35%, signal=92%
GO:0071310	cellular response to organic substance	258	0.153915	2.82412	0	0.000127123	0.02	7541	tags=75%, list=60%, signal=182%
GO:0072359	circulatory system development	175	0.18087	2.82391	0	0.000126594	0.02	4385	tags=53%, list=35%, signal=79%
GO:0007447	imaginal disc pattern formation	193	0.175027	2.82016	0	0.000126068	0.02	5412	tags=60%, list=43%, signal=104%
GO:0016358	dendrite development	225	0.164051	2.81935	0	0.000125547	0.02	5709	tags=61%, list=45%, signal=110%
GO:0040012	regulation of locomotion	129	0.217175	2.81604	0	0.000125031	0.02	7171	tags=78%, list=57%, signal=179%
GO:0070887	cellular response to chemical stimulus	353	0.129873	2.81166	0	0.000136466	0.022	4164	tags=46%, list=33%, signal=66%
GO:0048813	dendrite morphogenesis	207	0.168921	2.81032	0	0.000135911	0.022	5709	tags=62%, list=45%, signal=111%
GO:0014016	neuroblast differentiation	86	0.256163	2.80351	0	0.000134815	0.022	5596	tags=70%, list=44%, signal=124%
GO:0048512	circadian behavior	136	0.205277	2.80041	0	0.000133737	0.022	4584	tags=57%, list=36%, signal=88%
GO:0007507	heart development	175	0.18087	2.7971	0	0.000133204	0.022	4385	tags=53%, list=35%, signal=79%
GO:0046552	photoreceptor cell fate commitment	126	0.2106	2.76343	0	0.000155326	0.026	5183	tags=62%, list=41%, signal=104%
GO:0006813	potassium ion transport	42	0.352103	2.75388	0	0.000154717	0.026	5489	tags=79%, list=43%, signal=139%
GO:0098742	cell-cell adhesion via plasma-membrane adhesion molecules	41	0.362555	2.75054	0	0.000159279	0.027	6523	tags=88%, list=52%, signal=181%
GO:0042461	photoreceptor cell development	157	0.189896	2.74844	0	0.000164497	0.028	3663	tags=48%, list=29%, signal=66%
GO:0051124	synaptic growth at neuromuscular junction	157	0.188156	2.74784	0	0.000163862	0.028	3363	tags=45%, list=27%, signal=61%
GO:0051962	positive regulation of nervous system development	204	0.16327	2.73711	0	0.000180844	0.031	6203	tags=65%, list=49%, signal=126%
GO:0032543	mitochondrial translation	68	-0.28364	-2.73696	0	0.00180526	0.04	8323	tags=94%, list=66%, signal=275%
GO:0042706	eye photoreceptor cell fate commitment	114	0.223044	2.72278	0	0.00020832	0.036	5183	tags=63%, list=41%, signal=106%
GO:0009967	positive regulation of signal transduction	380	0.120295	2.71759	0	0.000213426	0.037	5238	tags=53%, list=41%, signal=88%
GO:0060259	regulation of feeding behavior	11	0.666859	2.71365	0	0.000211815	0.037	3065	tags=91%, list=24%, signal=120%
GO:0007480	imaginal disc-derived leg morphogenesis	116	0.21453	2.70523	0	0.000251338	0.044	6241	tags=71%, list=49%, signal=138%
GO:0097435	supramolecular fiber organization	241	0.151998	2.69973	0	0.000267376	0.047	6709	tags=68%, list=53%, signal=142%
GO:1905114	cell surface receptor signaling pathway involved in cell-cell signaling	123	0.206092	2.6963	0	0.000265388	0.047	6148	tags=69%, list=49%, signal=133%
GO:0042493	response to drug	218	0.160271	2.69585	0	0.000264405	0.047	4845	tags=54%, list=38%, signal=86%
GO:0048520	positive regulation of behavior	29	0.423343	2.69569	0	0.000263429	0.047	3374	tags=69%, list=27%, signal=94%
GO:0071495	cellular response to endogenous stimulus	202	0.158041	2.68793	0	0.000295082	0.053	5349	tags=58%, list=42%, signal=99%
GO:0098662	inorganic cation transmembrane transport	132	0.200513	2.68138	0	0.000308485	0.056	4955	tags=59%, list=39%, signal=96%
GO:0050770	regulation of axonogenesis	89	0.240055	2.68033	0	0.000307371	0.056	2948	tags=47%, list=23%, signal=61%
GO:0070838	divalent metal ion transport	74	0.264084	2.67841	0	0.000317167	0.058	3680	tags=55%, list=29%, signal=78%
GO:0007498	mesoderm development	129	0.203646	2.67497	0	0.000331256	0.061	4893	tags=59%, list=39%, signal=95%
GO:0006820	anion transport	152	0.18622	2.67274	0	0.000328907	0.061	5817	tags=64%, list=46%, signal=118%
GO:0010453	regulation of cell fate commitment	71	0.272572	2.67083	0	0.000343967	0.064	5291	tags=69%, list=42%, signal=118%
GO:0042052	rhabdomere development	55	0.306071	2.66992	0.00202429	0.000342755	0.064	7171	tags=87%, list=57%, signal=201%
GO:0072511	divalent inorganic cation transport	74	0.264084	2.66732	0	0.000341553	0.064	3680	tags=55%, list=29%, signal=78%
GO:0072375	medium-term memory	18	0.516377	2.66531	0	0.000367052	0.069	1906	tags=67%, list=15%, signal=78%
GO:0060341	regulation of cellular localization	157	0.180591	2.66296	0	0.000371143	0.07	5468	tags=61%, list=43%, signal=107%
GO:0006875	cellular metal ion homeostasis	69	0.278468	2.66038	0	0.000379348	0.071	4920	tags=67%, list=39%, signal=109%
GO:0022416	chaeta development	114	0.209386	2.65836	0	0.000394074	0.074	6240	tags=70%, list=49%, signal=137%
GO:0007156	homophilic cell adhesion via plasma membrane adhesion molecules	23	0.464694	2.6548	0	0.000408674	0.077	6220	tags=96%, list=49%, signal=188%
GO:0009880	embryonic pattern specification	323	0.126495	2.65255	0	0.000407275	0.077	4502	tags=48%, list=36%, signal=73%
GO:0009792	embryo development ending in birth or egg hatching	224	0.155437	2.64914	0	0.00040976	0.078	7485	tags=75%, list=59%, signal=180%
GO:0051057	positive regulation of small GTPase mediated signal transduction	11	0.648311	2.64234	0	0.000429021	0.081	3299	tags=91%, list=26%, signal=123%
GO:0046579	positive regulation of Ras protein signal transduction	11	0.648311	2.61603	0	0.000501704	0.095	3299	tags=91%, list=26%, signal=123%
GO:0098657	import into cell	193	0.162346	2.61178	0	0.000535391	0.1	4850	tags=54%, list=38%, signal=87%
GO:0006468	protein phosphorylation	381	0.116325	2.6082	0	0.000559542	0.105	4540	tags=47%, list=36%, signal=72%
GO:1901701	cellular response to oxygen-containing compound	148	0.181821	2.60412	0	0.000587832	0.111	5238	tags=59%, list=41%, signal=100%
GO:0008283	cell population proliferation	401	0.115373	2.60186	0	0.000595885	0.112	5453	tags=54%, list=43%, signal=93%
GO:0007200	phospholipase C-activating G protein-coupled receptor signaling pathway	22	0.471343	2.59532	0	0.000588096	0.112	3241	tags=73%, list=26%, signal=98%
GO:0140053	mitochondrial gene expression	75	-0.250287	-2.5942	0	0.0036343	0.133	6961	tags=80%, list=55%, signal=177%
GO:0048534	hematopoietic or lymphoid organ development	154	0.178022	2.59395	0	0.000591186	0.113	4502	tags=53%, list=36%, signal=82%
GO:0007298	border follicle cell migration	115	0.206953	2.59223	0	0.000597322	0.115	6523	tags=72%, list=52%, signal=148%
GO:0035282	segmentation	363	0.115799	2.58717	0	0.00060335	0.116	6162	tags=60%, list=49%, signal=114%
GO:0009190	cyclic nucleotide biosynthetic process	15	0.560371	2.58426	0	0.000631066	0.122	3875	tags=87%, list=31%, signal=125%
GO:0060249	anatomical structure homeostasis	138	0.187525	2.58191	0	0.000643702	0.125	3147	tags=43%, list=25%, signal=57%
GO:0051259	protein complex oligomerization	24	0.44181	2.58003	0	0.000646646	0.126	3375	tags=71%, list=27%, signal=96%
GO:1990709	presynaptic active zone organization	15	0.552426	2.57649	0	0.000661777	0.129	4817	tags=93%, list=38%, signal=151%
GO:0050769	positive regulation of neurogenesis	150	0.184193	2.57538	0	0.000664473	0.13	6203	tags=67%, list=49%, signal=131%
GO:0002520	immune system development	154	0.178022	2.56903	0	0.000720424	0.141	4502	tags=53%, list=36%, signal=82%
GO:0051208	sequestering of calcium ion	11	0.636025	2.56749	0	0.000727697	0.143	3454	tags=91%, list=27%, signal=125%
GO:1900242	regulation of synaptic vesicle endocytosis	14	0.568382	2.56241	0	0.000777615	0.154	5457	tags=100%, list=43%, signal=176%
GO:0006412	translation	315	-0.126492	-2.56126	0	0.00432539	0.165	8906	tags=83%, list=71%, signal=274%
GO:0048588	developmental cell growth	97	0.222128	2.55963	0	0.000789426	0.157	6328	tags=72%, list=50%, signal=144%
GO:0016310	phosphorylation	488	0.103386	2.55053	0	0.000868944	0.174	4540	tags=46%, list=36%, signal=69%
GO:1903522	regulation of blood circulation	36	0.363355	2.55014	0	0.000866294	0.174	2439	tags=56%, list=19%, signal=69%
GO:0043043	peptide biosynthetic process	353	-0.116343	-2.54921	0	0.00436786	0.176	6836	tags=65%, list=54%, signal=139%
GO:0046777	protein autophosphorylation	37	0.349565	2.54521	0	0.000907321	0.182	4471	tags=70%, list=35%, signal=108%
GO:0006816	calcium ion transport	59	0.277897	2.54171	0	0.000909114	0.183	4211	tags=61%, list=33%, signal=91%
GO:0008016	regulation of heart contraction	36	0.363355	2.53632	0	0.000952009	0.191	2439	tags=56%, list=19%, signal=69%
GO:0001752	compound eye photoreceptor fate commitment	106	0.208149	2.52965	0	0.00100288	0.201	4421	tags=56%, list=35%, signal=85%
GO:0042048	olfactory behavior	67	0.26469	2.52768	0	0.00102257	0.206	4213	tags=60%, list=33%, signal=89%
GO:0099003	vesicle-mediated transport in synapse	126	0.187214	2.51324	0	0.00114508	0.225	4373	tags=53%, list=35%, signal=81%
GO:0048639	positive regulation of developmental growth	146	0.178781	2.50931	0	0.0011911	0.233	1746	tags=32%, list=14%, signal=36%
GO:0006897	endocytosis	159	0.171441	2.50517	0.002	0.00121539	0.239	4850	tags=55%, list=38%, signal=89%
GO:0030703	eggshell formation	79	0.237219	2.49804	0	0.0012704	0.251	6133	tags=72%, list=49%, signal=139%
GO:0007526	larval somatic muscle development	39	0.338955	2.49745	0	0.00126672	0.251	4474	tags=69%, list=35%, signal=107%
GO:0046928	regulation of neurotransmitter secretion	20	0.462541	2.49421	0	0.0012771	0.254	3638	tags=75%, list=29%, signal=105%
GO:0099504	synaptic vesicle cycle	119	0.197668	2.48888	0	0.00133605	0.265	4742	tags=57%, list=38%, signal=91%
GO:0016198	axon choice point recognition	45	0.312844	2.48853	0	0.0013368	0.266	5042	tags=71%, list=40%, signal=118%
GO:0016199	axon midline choice point recognition	41	0.333408	2.48466	0	0.00136436	0.272	5042	tags=73%, list=40%, signal=121%
GO:0060581	cell fate commitment involved in pattern specification	49	0.304222	2.48317	0	0.00137343	0.275	4161	tags=63%, list=33%, signal=94%
GO:0043604	amide biosynthetic process	366	-0.112634	-2.47943	0	0.0065237	0.29	6900	tags=66%, list=55%, signal=140%
GO:0043603	cellular amide metabolic process	405	-0.106851	-2.47598	0	0.00638075	0.293	8329	tags=76%, list=66%, signal=217%
GO:0051588	regulation of neurotransmitter transport	20	0.462541	2.47255	0	0.00146033	0.292	3638	tags=75%, list=29%, signal=105%
GO:0045944	positive regulation of transcription by RNA polymerase II	330	0.118787	2.46668	0	0.00149446	0.298	5464	tags=55%, list=43%, signal=94%
GO:0050795	regulation of behavior	88	0.224662	2.46579	0	0.00149885	0.3	3065	tags=47%, list=24%, signal=61%
GO:0044087	regulation of cellular component biogenesis	325	0.11892	2.46322	0	0.00153278	0.304	6967	tags=67%, list=55%, signal=145%
GO:0098660	inorganic ion transmembrane transport	146	0.178209	2.4619	0	0.00154518	0.308	5818	tags=64%, list=46%, signal=117%
GO:0014019	neuroblast development	52	0.292519	2.46082	0	0.00154513	0.308	5548	tags=73%, list=44%, signal=130%
GO:0016055	Wnt signaling pathway	116	0.195861	2.45864	0	0.00155752	0.312	6148	tags=68%, list=49%, signal=132%
GO:0015672	monovalent inorganic cation transport	106	0.203556	2.45344	0	0.00158219	0.316	4955	tags=59%, list=39%, signal=97%
GO:0090304	nucleic acid metabolic process	644	-0.0855528	-2.45262	0	0.00755575	0.34	6603	tags=60%, list=52%, signal=120%
GO:0048864	stem cell development	55	0.284112	2.4519	0	0.00158624	0.317	5840	tags=75%, list=46%, signal=138%
GO:0007628	adult walking behavior	21	0.437207	2.44413	0	0.00167637	0.336	1703	tags=57%, list=13%, signal=66%
GO:0035249	synaptic transmission, glutamatergic	13	0.555866	2.44016	0	0.00172507	0.344	4643	tags=92%, list=37%, signal=146%
GO:0009952	anterior/posterior pattern specification	262	0.133354	2.44008	0	0.00172046	0.344	4519	tags=49%, list=36%, signal=75%
GO:0048511	rhythmic process	279	0.127154	2.43948	0	0.001724	0.346	4584	tags=49%, list=36%, signal=75%
GO:0042705	ocellus photoreceptor cell differentiation	17	0.484928	2.4303	0	0.00182099	0.364	3540	tags=76%, list=28%, signal=106%
GO:0048854	brain morphogenesis	14	0.526939	2.42932	0	0.00182814	0.367	2372	tags=71%, list=19%, signal=88%
GO:0060025	regulation of synaptic activity	11	0.608844	2.42401	0	0.00186354	0.374	2649	tags=82%, list=21%, signal=103%
GO:0034332	adherens junction organization	54	0.273364	2.4193	0	0.00189488	0.382	4980	tags=67%, list=39%, signal=110%
GO:0048149	behavioral response to ethanol	66	0.25057	2.41902	0	0.00189793	0.384	4313	tags=59%, list=34%, signal=89%
GO:0042745	circadian sleep/wake cycle	54	0.281158	2.41886	0.00207469	0.00190081	0.385	3479	tags=56%, list=28%, signal=76%
GO:0006482	protein demethylation	12	0.57396	2.41809	0.00196078	0.00189993	0.385	3281	tags=83%, list=26%, signal=112%
GO:0001700	embryonic development via the syncytial blastoderm	214	0.143215	2.41772	0	0.00189892	0.386	7485	tags=73%, list=59%, signal=177%
GO:0007635	chemosensory behavior	82	0.229129	2.41353	0	0.00197163	0.397	4362	tags=57%, list=35%, signal=87%
GO:0008045	motor neuron axon guidance	60	0.267522	2.41252	0	0.00196532	0.398	3161	tags=52%, list=25%, signal=69%
GO:0007304	chorion-containing eggshell formation	78	0.233607	2.41156	0	0.00196197	0.401	6133	tags=72%, list=49%, signal=139%
GO:0042675	compound eye cone cell differentiation	31	0.373247	2.40905	0	0.0019996	0.409	4666	tags=74%, list=37%, signal=117%
GO:0006836	neurotransmitter transport	137	0.174331	2.40813	0	0.00201402	0.413	2430	tags=36%, list=19%, signal=45%
GO:0001508	action potential	12	0.581352	2.40735	0	0.00202059	0.415	4240	tags=92%, list=34%, signal=138%
GO:0051646	mitochondrion localization	32	0.358225	2.39426	0	0.00220316	0.441	5352	tags=78%, list=42%, signal=135%
GO:0048754	branching morphogenesis of an epithelial tube	82	0.221551	2.39381	0	0.00220922	0.443	5381	tags=65%, list=43%, signal=112%
GO:0008214	protein dealkylation	12	0.57396	2.39136	0	0.00224392	0.451	3281	tags=83%, list=26%, signal=112%
GO:0070848	response to growth factor	82	0.220763	2.38867	0	0.00227625	0.458	3851	tags=52%, list=30%, signal=75%
GO:0042659	regulation of cell fate specification	64	0.254061	2.38518	0	0.00234681	0.468	5291	tags=67%, list=42%, signal=115%
GO:0035152	regulation of tube architecture, open tracheal system	100	0.199855	2.38416	0.00194932	0.00235247	0.468	4314	tags=54%, list=34%, signal=81%
GO:0035023	regulation of Rho protein signal transduction	15	0.518379	2.37524	0	0.0024782	0.491	2721	tags=73%, list=22%, signal=93%
GO:1903421	regulation of synaptic vesicle recycling	15	0.501681	2.37521	0	0.00247213	0.491	5457	tags=93%, list=43%, signal=164%
GO:0032535	regulation of cellular component size	198	0.146161	2.37507	0	0.00246978	0.492	6983	tags=70%, list=55%, signal=153%
GO:0042463	ocellus photoreceptor cell development	17	0.484928	2.37454	0.00204499	0.00247493	0.494	3540	tags=76%, list=28%, signal=106%
GO:0050773	regulation of dendrite development	57	0.264251	2.37037	0	0.00254033	0.505	6203	tags=75%, list=49%, signal=148%
GO:0007468	regulation of rhodopsin gene expression	22	0.422466	2.36737	0	0.00258263	0.51	5005	tags=82%, list=40%, signal=135%
GO:0016577	histone demethylation	12	0.57396	2.35737	0	0.00283426	0.539	3281	tags=83%, list=26%, signal=112%
GO:0051282	regulation of sequestering of calcium ion	10	0.626876	2.35523	0	0.00286074	0.545	3454	tags=90%, list=27%, signal=124%
GO:0001505	regulation of neurotransmitter levels	145	0.167731	2.35419	0.00197628	0.00285751	0.546	5917	tags=63%, list=47%, signal=118%
GO:0035050	embryonic heart tube development	33	0.340126	2.35224	0	0.00289115	0.55	5664	tags=79%, list=45%, signal=143%
GO:0009719	response to endogenous stimulus	245	0.129845	2.35128	0	0.00290622	0.554	5349	tags=55%, list=42%, signal=94%
GO:0061138	morphogenesis of a branching epithelium	82	0.221551	2.34666	0	0.00300915	0.567	5381	tags=65%, list=43%, signal=112%
GO:0072499	photoreceptor cell axon guidance	36	0.330792	2.34621	0	0.00300571	0.567	5655	tags=78%, list=45%, signal=140%
GO:0030431	sleep	75	0.228697	2.34441	0	0.00304885	0.571	3021	tags=47%, list=24%, signal=61%
GO:0090659	walking behavior	22	0.411222	2.34052	0	0.00312764	0.578	1703	tags=55%, list=13%, signal=63%
GO:0007264	small GTPase mediated signal transduction	123	0.180982	2.34035	0	0.00312032	0.578	6154	tags=67%, list=49%, signal=129%
GO:0015711	organic anion transport	110	0.18869	2.33784	0.00197239	0.00318121	0.585	4869	tags=57%, list=39%, signal=92%
GO:0038127	ERBB signaling pathway	52	0.278561	2.33503	0	0.00324874	0.597	6452	tags=79%, list=51%, signal=161%
GO:0042303	molting cycle	82	0.217878	2.33493	0	0.00324475	0.598	6351	tags=72%, list=50%, signal=144%
GO:0001763	morphogenesis of a branching structure	82	0.221551	2.33476	0	0.00323722	0.598	5381	tags=65%, list=43%, signal=112%
GO:1990138	neuron projection extension	75	0.22008	2.33292	0.00192308	0.00326108	0.6	6328	tags=72%, list=50%, signal=143%
GO:0006936	muscle contraction	22	0.415416	2.32924	0	0.00333389	0.603	3372	tags=68%, list=27%, signal=93%
GO:0090092	regulation of transmembrane receptor protein serine/threonine kinase signaling pathway	61	0.256167	2.32711	0	0.00339273	0.614	6095	tags=74%, list=48%, signal=142%
GO:1900073	regulation of neuromuscular synaptic transmission	44	0.29447	2.32673	0	0.00339208	0.614	4903	tags=68%, list=39%, signal=111%
GO:0043704	photoreceptor cell fate specification	25	0.385815	2.32611	0.00212314	0.0033981	0.616	1703	tags=52%, list=13%, signal=60%
GO:0030097	hemopoiesis	126	0.176894	2.31612	0.00387597	0.00359211	0.637	4502	tags=53%, list=36%, signal=82%
GO:1902533	positive regulation of intracellular signal transduction	169	0.154244	2.31513	0.00204082	0.0036078	0.64	4503	tags=51%, list=36%, signal=78%
GO:0198738	cell-cell signaling by wnt	128	0.178904	2.31483	0	0.00360874	0.641	6148	tags=66%, list=49%, signal=128%
GO:0046716	muscle cell cellular homeostasis	32	0.344996	2.31408	0.00196078	0.0036213	0.642	7097	tags=91%, list=56%, signal=206%
GO:0008355	olfactory learning	47	0.28435	2.31052	0.00199203	0.00371238	0.654	4213	tags=62%, list=33%, signal=92%
GO:0006898	receptor-mediated endocytosis	48	0.279603	2.30992	0.00193424	0.00372114	0.655	5426	tags=71%, list=43%, signal=124%
GO:0019934	cGMP-mediated signaling	15	0.484824	2.30814	0	0.00377106	0.659	3986	tags=80%, list=32%, signal=117%
GO:0007600	sensory perception	284	0.117728	2.30766	0	0.00378617	0.663	4148	tags=44%, list=33%, signal=65%
GO:0048806	genitalia development	49	0.275784	2.30282	0.00196078	0.00388793	0.672	4261	tags=61%, list=34%, signal=92%
GO:0045467	R7 cell development	20	0.419945	2.29953	0	0.00395014	0.679	4175	tags=75%, list=33%, signal=112%
GO:0051270	regulation of cellular component movement	114	0.188095	2.29741	0	0.00398509	0.685	7171	tags=75%, list=57%, signal=173%
GO:1903530	regulation of secretion by cell	89	0.213475	2.29683	0.00205761	0.00398288	0.686	2430	tags=40%, list=19%, signal=50%
GO:0003012	muscle system process	35	0.333799	2.29497	0.00414938	0.00399876	0.689	3372	tags=60%, list=27%, signal=82%
GO:0007522	visceral muscle development	17	0.454061	2.29227	0.00199203	0.00406964	0.693	4672	tags=82%, list=37%, signal=131%
GO:0048814	regulation of dendrite morphogenesis	45	0.287474	2.2911	0	0.00408756	0.696	6203	tags=78%, list=49%, signal=152%
GO:0034333	adherens junction assembly	20	0.429309	2.28567	0	0.00419824	0.706	5951	tags=90%, list=47%, signal=170%
GO:0007615	anesthesia-resistant memory	32	0.336962	2.28371	0	0.00423277	0.712	6409	tags=84%, list=51%, signal=171%
GO:0071805	potassium ion transmembrane transport	25	0.39076	2.28341	0.00201207	0.00423686	0.712	3661	tags=68%, list=29%, signal=96%
GO:0010927	cellular component assembly involved in morphogenesis	141	0.166774	2.28329	0	0.00423101	0.712	6066	tags=65%, list=48%, signal=123%
GO:0007435	salivary gland morphogenesis	119	0.177548	2.276	0	0.00443273	0.734	4357	tags=52%, list=35%, signal=79%
GO:0015850	organic hydroxy compound transport	22	0.393671	2.2753	0.00205761	0.00444639	0.734	4794	tags=77%, list=38%, signal=124%
GO:0007427	epithelial cell migration, open tracheal system	42	0.297361	2.27451	0	0.00446948	0.738	5276	tags=71%, list=42%, signal=122%
GO:0070588	calcium ion transmembrane transport	36	0.321063	2.27447	0.002	0.00445999	0.738	3673	tags=61%, list=29%, signal=86%
GO:0051656	establishment of organelle localization	220	0.132393	2.27015	0	0.00459287	0.756	5990	tags=60%, list=47%, signal=113%
GO:0007623	circadian rhythm	272	0.117358	2.26953	0	0.0046122	0.759	4584	tags=48%, list=36%, signal=73%
GO:0045927	positive regulation of growth	178	0.144583	2.26658	0	0.00468884	0.766	1746	tags=28%, list=14%, signal=32%
GO:0022612	gland morphogenesis	119	0.177548	2.26633	0	0.00467899	0.766	4357	tags=52%, list=35%, signal=79%
GO:0010628	positive regulation of gene expression	520	0.0882223	2.26366	0	0.00478112	0.773	4953	tags=48%, list=39%, signal=75%
GO:0060795	cell fate commitment involved in formation of primary germ layer	49	0.271522	2.26334	0	0.00479354	0.775	4830	tags=65%, list=38%, signal=105%
GO:0030031	cell projection assembly	136	0.163349	2.26056	0	0.00485583	0.781	8543	tags=84%, list=68%, signal=256%
GO:0007173	epidermal growth factor receptor signaling pathway	51	0.274374	2.25951	0	0.00490563	0.785	6452	tags=78%, list=51%, signal=160%
GO:0072655	establishment of protein localization to mitochondrion	12	-0.541042	-2.25885	0	0.0232053	0.806	2646	tags=75%, list=21%, signal=95%
GO:0070482	response to oxygen levels	83	0.206172	2.2568	0.00201613	0.00498008	0.791	6845	tags=75%, list=54%, signal=162%
GO:0045815	positive regulation of gene expression, epigenetic	16	-0.464565	-2.25511	0	0.0232294	0.816	5191	tags=88%, list=41%, signal=148%
GO:0060446	branching involved in open tracheal system development	80	0.212618	2.25299	0.00194932	0.00509894	0.803	5381	tags=64%, list=43%, signal=110%
GO:0009994	oocyte differentiation	194	0.13913	2.25241	0.00195695	0.00509365	0.804	9269	tags=87%, list=73%, signal=323%
GO:0051963	regulation of synapse assembly	132	0.167152	2.25073	0.00201207	0.00514871	0.811	3363	tags=43%, list=27%, signal=58%
GO:0007265	Ras protein signal transduction	112	0.183826	2.24829	0	0.005209	0.816	6154	tags=67%, list=49%, signal=129%
GO:0022410	circadian sleep/wake cycle process	47	0.278629	2.24794	0	0.00520159	0.817	3479	tags=55%, list=28%, signal=76%
GO:0007469	antennal development	63	0.237083	2.24363	0	0.00530921	0.826	6240	tags=73%, list=49%, signal=144%
GO:0070585	protein localization to mitochondrion	12	-0.541042	-2.2427	0	0.0243824	0.838	2646	tags=75%, list=21%, signal=95%
GO:1904396	regulation of neuromuscular junction development	137	0.166045	2.24184	0	0.00537082	0.831	3363	tags=43%, list=27%, signal=58%
GO:0007369	gastrulation	146	0.160156	2.23955	0	0.00546738	0.834	4919	tags=55%, list=39%, signal=89%
GO:0048332	mesoderm morphogenesis	67	0.229297	2.2388	0	0.00549644	0.834	4846	tags=61%, list=38%, signal=99%
GO:0140238	presynaptic endocytosis	66	0.231648	2.23851	0.00196464	0.0054775	0.835	4742	tags=61%, list=38%, signal=97%
GO:0008344	adult locomotory behavior	112	0.182085	2.23794	0.00204918	0.00547672	0.836	3470	tags=46%, list=27%, signal=62%
GO:0040017	positive regulation of locomotion	63	0.239608	2.23764	0	0.00547796	0.837	8413	tags=90%, list=67%, signal=270%
GO:0007178	transmembrane receptor protein serine/threonine kinase signaling pathway	91	0.199985	2.23584	0.0041841	0.00554261	0.842	6095	tags=68%, list=48%, signal=131%
GO:0051093	negative regulation of developmental process	277	0.113198	2.22915	0.0019305	0.00576078	0.851	3433	tags=38%, list=27%, signal=51%
GO:0035215	genital disc development	70	0.229732	2.22799	0	0.0057884	0.851	5412	tags=66%, list=43%, signal=114%
GO:0007431	salivary gland development	182	0.140407	2.22739	0	0.00579517	0.852	4357	tags=48%, list=35%, signal=73%
GO:0007591	molting cycle, chitin-based cuticle	82	0.217878	2.22692	0.00194932	0.00578982	0.852	6351	tags=72%, list=50%, signal=144%
GO:0050954	sensory perception of mechanical stimulus	103	0.188958	2.22128	0.00191571	0.00600089	0.862	2291	tags=37%, list=18%, signal=45%
GO:0048542	lymph gland development	96	0.19157	2.21931	0	0.00604568	0.865	4175	tags=52%, list=33%, signal=77%
GO:0001707	mesoderm formation	65	0.232723	2.21922	0	0.00604302	0.865	4846	tags=62%, list=38%, signal=99%
GO:0045893	positive regulation of transcription, DNA-templated	448	0.0934714	2.21906	0	0.00603723	0.865	5005	tags=49%, list=40%, signal=78%
GO:0048675	axon extension	68	0.227353	2.21814	0.00196464	0.00607607	0.865	7171	tags=79%, list=57%, signal=183%
GO:0065009	regulation of molecular function	296	0.107985	2.21527	0.0019802	0.00619385	0.87	6474	tags=62%, list=51%, signal=124%
GO:0051965	positive regulation of synapse assembly	51	0.265735	2.21116	0.0019802	0.00637631	0.873	3342	tags=53%, list=26%, signal=72%
GO:0016070	RNA metabolic process	447	-0.0934351	-2.21096	0.00191939	0.0294107	0.895	6603	tags=61%, list=52%, signal=124%
GO:0000122	negative regulation of transcription by RNA polymerase II	189	0.138263	2.20797	0	0.00649009	0.88	4693	tags=51%, list=37%, signal=80%
GO:1902680	positive regulation of RNA biosynthetic process	450	0.0912442	2.20665	0.0039604	0.00652405	0.881	5005	tags=48%, list=40%, signal=77%
GO:0008345	larval locomotory behavior	38	0.29707	2.20467	0	0.00661814	0.883	5231	tags=71%, list=41%, signal=121%
GO:0048488	synaptic vesicle endocytosis	66	0.231648	2.20402	0.00198807	0.00662298	0.884	4742	tags=61%, list=38%, signal=97%
GO:0050802	circadian sleep/wake cycle, sleep	44	0.28439	2.2033	0	0.00663391	0.886	3021	tags=52%, list=24%, signal=68%
GO:0120031	plasma membrane bounded cell projection assembly	130	0.1635	2.19734	0.00396825	0.00685565	0.891	8543	tags=84%, list=68%, signal=257%
GO:1903508	positive regulation of nucleic acid-templated transcription	450	0.0912442	2.19619	0.00212314	0.00688289	0.892	5005	tags=48%, list=40%, signal=77%
GO:0048865	stem cell fate commitment	55	0.253072	2.19422	0	0.006971	0.893	4164	tags=58%, list=33%, signal=86%
GO:0031346	positive regulation of cell projection organization	111	0.182873	2.19201	0.00204499	0.00706426	0.896	7607	tags=78%, list=60%, signal=195%
GO:0035272	exocrine system development	182	0.140407	2.18565	0.00203252	0.00729866	0.908	4357	tags=48%, list=35%, signal=73%
GO:0016057	regulation of membrane potential in photoreceptor cell	11	0.54178	2.18377	0.00204499	0.00739355	0.91	4643	tags=91%, list=37%, signal=144%
GO:0030537	larval behavior	54	0.255601	2.17567	0	0.00782152	0.924	4268	tags=59%, list=34%, signal=89%
GO:0009968	negative regulation of signal transduction	345	0.104674	2.17525	0	0.00782405	0.924	2959	tags=34%, list=23%, signal=43%
GO:0044089	positive regulation of cellular component biogenesis	150	0.152626	2.17461	0.00194175	0.00784072	0.924	4324	tags=49%, list=34%, signal=74%
GO:0032259	methylation	97	-0.186378	-2.17058	0.00197628	0.0356269	0.949	7559	tags=78%, list=60%, signal=194%
GO:0008582	regulation of synaptic growth at neuromuscular junction	123	0.166099	2.1664	0	0.00826253	0.94	3363	tags=43%, list=27%, signal=58%
GO:0035690	cellular response to drug	27	0.344947	2.16562	0	0.0082853	0.94	5006	tags=74%, list=40%, signal=122%
GO:0010648	negative regulation of cell communication	374	0.0945865	2.16512	0.00192308	0.00830656	0.94	2959	tags=33%, list=23%, signal=41%
GO:0043269	regulation of ion transport	62	0.237099	2.16128	0.00407332	0.00852362	0.948	4148	tags=56%, list=33%, signal=84%
GO:0061040	female gonad morphogenesis	10	0.569731	2.15931	0.00206186	0.00861678	0.948	4175	tags=90%, list=33%, signal=134%
GO:0098693	regulation of synaptic vesicle cycle	24	0.375089	2.15694	0.0078125	0.00874331	0.951	4742	tags=75%, list=38%, signal=120%
GO:0051272	positive regulation of cellular component movement	61	0.236432	2.1562	0.0038835	0.00875793	0.952	8413	tags=90%, list=67%, signal=269%
GO:0046903	secretion	251	0.113623	2.1478	0.0019084	0.00920911	0.965	8956	tags=82%, list=71%, signal=277%
GO:0051339	regulation of lyase activity	10	0.561116	2.1462	0	0.00929763	0.965	3021	tags=80%, list=24%, signal=105%
GO:0051648	vesicle localization	87	0.197828	2.14231	0.00204082	0.00951752	0.967	4630	tags=56%, list=37%, signal=88%
GO:0016571	histone methylation	66	-0.222688	-2.14196	0.0019802	0.0421811	0.972	7535	tags=82%, list=60%, signal=202%
GO:0046843	dorsal appendage formation	45	0.270243	2.14151	0.00194553	0.00956636	0.967	4175	tags=60%, list=33%, signal=89%
GO:0045475	locomotor rhythm	84	0.202034	2.13857	0.00395257	0.00972236	0.972	4530	tags=56%, list=36%, signal=87%
GO:0007204	positive regulation of cytosolic calcium ion concentration	21	0.380352	2.13805	0.00204082	0.00970929	0.973	3021	tags=62%, list=24%, signal=81%
GO:0071363	cellular response to growth factor stimulus	79	0.202536	2.13575	0.00195312	0.00985257	0.974	3851	tags=51%, list=30%, signal=72%
GO:0030100	regulation of endocytosis	69	0.214286	2.13439	0.00409836	0.0098991	0.976	7373	tags=80%, list=58%, signal=191%
GO:0007350	blastoderm segmentation	307	0.108563	2.13247	0.00197628	0.010005	0.978	4502	tags=46%, list=36%, signal=70%
GO:0031279	regulation of cyclase activity	10	0.561116	2.12647	0.00391389	0.0103163	0.981	3021	tags=80%, list=24%, signal=105%
GO:0021782	glial cell development	39	0.285565	2.12618	0.00377358	0.0103089	0.981	3851	tags=59%, list=30%, signal=85%
GO:0036465	synaptic vesicle recycling	69	0.21978	2.12613	0.00395257	0.0102908	0.981	4742	tags=59%, list=38%, signal=95%
GO:0007413	axonal fasciculation	20	0.401963	2.12464	0	0.0103771	0.983	3139	tags=65%, list=25%, signal=86%
GO:0044344	cellular response to fibroblast growth factor stimulus	22	0.373759	2.1225	0	0.0104612	0.984	5045	tags=77%, list=40%, signal=128%
GO:0008284	positive regulation of cell population proliferation	76	0.211489	2.12099	0.00204499	0.0105756	0.984	6981	tags=76%, list=55%, signal=170%
GO:0036293	response to decreased oxygen levels	76	0.210475	2.12001	0	0.0105917	0.984	6163	tags=70%, list=49%, signal=135%
GO:0050807	regulation of synapse organization	198	0.128797	2.11993	0.0039604	0.0105787	0.984	4903	tags=52%, list=39%, signal=83%
GO:0006869	lipid transport	34	0.311975	2.11877	0	0.0106715	0.984	6469	tags=82%, list=51%, signal=168%
GO:0045666	positive regulation of neuron differentiation	127	0.163863	2.11603	0	0.0108377	0.986	6203	tags=65%, list=49%, signal=127%
GO:0023057	negative regulation of signaling	374	0.0945865	2.11487	0.00197239	0.0108977	0.987	2959	tags=33%, list=23%, signal=41%
GO:0048568	embryonic organ development	79	0.20174	2.11376	0	0.0109309	0.988	4820	tags=58%, list=38%, signal=94%
GO:0007608	sensory perception of smell	53	0.246125	2.113	0.0021322	0.0109753	0.988	8340	tags=91%, list=66%, signal=266%
GO:0016331	morphogenesis of embryonic epithelium	153	0.144286	2.11243	0	0.0109986	0.988	7525	tags=74%, list=60%, signal=181%
GO:0035285	appendage segmentation	28	0.327818	2.10867	0.00801603	0.0111909	0.988	6241	tags=82%, list=49%, signal=162%
GO:0006626	protein targeting to mitochondrion	13	-0.483334	-2.10542	0.00391389	0.0486907	0.985	2646	tags=69%, list=21%, signal=87%
GO:0070076	histone lysine demethylation	10	0.540509	2.10388	0.00196464	0.0115204	0.989	3281	tags=80%, list=26%, signal=108%
GO:0010035	response to inorganic substance	72	0.211091	2.10373	0.00422833	0.011519	0.99	6819	tags=75%, list=54%, signal=162%
GO:0001710	mesodermal cell fate commitment	41	0.276843	2.1008	0	0.0117045	0.991	4830	tags=66%, list=38%, signal=106%
GO:0016360	sensory organ precursor cell fate determination	37	0.286016	2.09708	0.00399202	0.0119638	0.993	3906	tags=59%, list=31%, signal=86%
GO:0045187	regulation of circadian sleep/wake cycle, sleep	39	0.278776	2.08982	0.00400802	0.0125075	0.994	4584	tags=64%, list=36%, signal=100%
GO:0048333	mesodermal cell differentiation	41	0.276843	2.08709	0.00191939	0.0127625	0.994	4830	tags=66%, list=38%, signal=106%
GO:0007015	actin filament organization	148	0.146062	2.08508	0.00403226	0.0129075	0.996	6964	tags=70%, list=55%, signal=153%
GO:0051046	regulation of secretion	100	0.178893	2.08077	0.0040404	0.0131755	0.997	2430	tags=37%, list=19%, signal=45%
GO:0035309	wing and notum subfield formation	18	0.414823	2.07776	0.00391389	0.0133779	0.997	5291	tags=83%, list=42%, signal=143%
GO:0042752	regulation of circadian rhythm	111	0.165799	2.07775	0	0.0133556	0.997	4408	tags=51%, list=35%, signal=78%
GO:0046677	response to antibiotic	106	0.175289	2.07745	0.00413223	0.0133563	0.998	8287	tags=83%, list=66%, signal=240%
GO:0023061	signal release	148	0.145332	2.07647	0.00761905	0.0134231	0.998	9362	tags=89%, list=74%, signal=338%
GO:0008543	fibroblast growth factor receptor signaling pathway	22	0.373759	2.07466	0.004158	0.0135559	0.998	5045	tags=77%, list=40%, signal=128%
GO:0071774	response to fibroblast growth factor	22	0.373759	2.07441	0	0.013541	0.998	5045	tags=77%, list=40%, signal=128%
GO:0045433	male courtship behavior, veined wing generated song production	27	0.335952	2.07295	0.00402414	0.0136455	0.998	5587	tags=78%, list=44%, signal=139%
GO:0048585	negative regulation of response to stimulus	391	0.090639	2.07243	0.00396825	0.013656	0.998	2959	tags=32%, list=23%, signal=41%
GO:0045887	positive regulation of synaptic growth at neuromuscular junction	46	0.257929	2.07218	0.00203252	0.0136511	0.998	3342	tags=52%, list=26%, signal=71%
GO:0043062	extracellular structure organization	74	0.201185	2.07167	0	0.013679	0.998	7541	tags=80%, list=60%, signal=197%
GO:1905879	regulation of oogenesis	66	0.215863	2.07097	0.00196464	0.0137116	0.998	4175	tags=55%, list=33%, signal=81%
GO:0036011	imaginal disc-derived leg segmentation	28	0.327818	2.06985	0.00408163	0.0137772	0.998	6241	tags=82%, list=49%, signal=162%
GO:0009636	response to toxic substance	200	0.124849	2.06974	0.00203666	0.0137646	0.998	7097	tags=69%, list=56%, signal=154%
GO:0007605	sensory perception of sound	72	0.208562	2.06971	0.0020284	0.0137421	0.998	2291	tags=39%, list=18%, signal=47%
GO:0007398	ectoderm development	39	0.277774	2.0651	0.00570342	0.0141491	0.998	2654	tags=49%, list=21%, signal=61%
GO:0007616	long-term memory	70	0.211783	2.06478	0.00203252	0.0141583	0.998	5457	tags=64%, list=43%, signal=113%
GO:0046545	development of primary female sexual characteristics	16	0.418861	2.06475	0.00204082	0.0141377	0.998	4187	tags=75%, list=33%, signal=112%
GO:0048071	sex-specific pigmentation	21	0.378493	2.06179	0.00383142	0.0143806	0.998	4247	tags=71%, list=34%, signal=107%
GO:0007043	cell-cell junction assembly	77	0.195666	2.0611	0.00412371	0.0143967	0.998	2463	tags=39%, list=20%, signal=48%
GO:0060582	cell fate determination involved in pattern specification	37	0.286016	2.0605	0.00595238	0.0144006	0.998	3906	tags=59%, list=31%, signal=86%
GO:0048738	cardiac muscle tissue development	10	0.530419	2.06039	0.00627615	0.0143823	0.998	4671	tags=90%, list=37%, signal=143%
GO:0044719	regulation of imaginal disc-derived wing size	23	0.365598	2.05825	0.0083682	0.014507	0.998	4175	tags=70%, list=33%, signal=104%
GO:0040001	establishment of mitotic spindle localization	26	0.339872	2.05823	0.00196464	0.0144836	0.998	5915	tags=81%, list=47%, signal=152%
GO:0051640	organelle localization	284	0.105905	2.05793	0.00422833	0.0144823	0.998	5939	tags=57%, list=47%, signal=106%
GO:1904398	positive regulation of neuromuscular junction development	46	0.257929	2.05773	0.00596422	0.0144713	0.998	3342	tags=52%, list=26%, signal=71%
GO:0010038	response to metal ion	41	0.272221	2.0545	0.00394477	0.014752	0.998	7044	tags=83%, list=56%, signal=187%
GO:0050920	regulation of chemotaxis	47	0.250969	2.05322	0.00204499	0.0148452	0.998	2215	tags=43%, list=18%, signal=51%
GO:0007419	ventral cord development	55	0.230415	2.0496	0.00833333	0.0151441	0.999	4908	tags=62%, list=39%, signal=101%
GO:1902667	regulation of axon guidance	46	0.260234	2.04888	0.00607287	0.0152054	0.999	2215	tags=43%, list=18%, signal=53%
GO:0007402	ganglion mother cell fate determination	11	0.520775	2.04784	0.00394477	0.0152587	0.999	4908	tags=91%, list=39%, signal=149%
GO:0042684	cardioblast cell fate commitment	24	0.345444	2.03924	0	0.0161041	1	2485	tags=54%, list=20%, signal=67%
GO:0008361	regulation of cell size	116	0.164849	2.03609	0	0.0164014	1	6536	tags=68%, list=52%, signal=140%
GO:0007306	eggshell chorion assembly	66	0.217629	2.03595	0	0.0163948	1	6066	tags=70%, list=48%, signal=133%
GO:0008343	adult feeding behavior	12	0.476992	2.03371	0.00548446	0.0165934	1	3452	tags=75%, list=27%, signal=103%
GO:0010557	positive regulation of macromolecule biosynthetic process	481	0.0784706	2.03356	0.00200401	0.0165843	1	5005	tags=47%, list=40%, signal=75%
GO:0046532	regulation of photoreceptor cell differentiation	67	0.214488	2.03178	0.008	0.0167292	1	5032	tags=61%, list=40%, signal=101%
GO:0035167	larval lymph gland hemopoiesis	70	0.201644	2.03116	0.00587084	0.0167416	1	4502	tags=56%, list=36%, signal=86%
GO:0070988	demethylation	14	0.454871	2.03015	0.00819672	0.0168347	1	3281	tags=71%, list=26%, signal=96%
GO:0008544	epidermis development	74	0.19926	2.0299	0.00191571	0.0168346	1	4835	tags=58%, list=38%, signal=94%
GO:0007448	anterior/posterior pattern specification, imaginal disc	31	0.298889	2.0299	0.00416667	0.0168083	1	3566	tags=58%, list=28%, signal=81%
GO:0007017	microtubule-based process	442	0.0856279	2.02855	0.00387597	0.0168919	1	6269	tags=58%, list=50%, signal=111%
GO:0009798	axis specification	293	0.100225	2.02766	0.00636943	0.0169779	1	3805	tags=40%, list=30%, signal=56%
GO:0048469	cell maturation	245	0.109809	2.0266	0.00198807	0.0170554	1	6164	tags=60%, list=49%, signal=114%
GO:0071453	cellular response to oxygen levels	32	0.307858	2.02657	0.00842105	0.0170289	1	4408	tags=66%, list=35%, signal=101%
GO:0014017	neuroblast fate commitment	41	0.264921	2.02075	0.00390625	0.0176121	1	5596	tags=71%, list=44%, signal=127%
GO:0009953	dorsal/ventral pattern formation	228	0.118472	2.02061	0.00204499	0.0175966	1	5342	tags=54%, list=42%, signal=92%
GO:0106030	neuron projection fasciculation	21	0.370991	2.01894	0.00402414	0.0177715	1	3139	tags=62%, list=25%, signal=82%
GO:0048088	regulation of male pigmentation	16	0.419812	2.01476	0.0103734	0.0181367	1	4175	tags=75%, list=33%, signal=112%
GO:0051650	establishment of vesicle localization	82	0.185301	2.01455	0.01	0.0181415	1	2756	tags=40%, list=22%, signal=51%
GO:2000027	regulation of animal organ morphogenesis	133	0.151125	2.01356	0.00601202	0.0182213	1	4187	tags=48%, list=33%, signal=71%
GO:0008052	sensory organ boundary specification	49	0.243157	2.01309	0.002	0.0182538	1	4156	tags=57%, list=33%, signal=85%
GO:1901184	regulation of ERBB signaling pathway	34	0.283834	2.00758	0.00391389	0.0187318	1	6452	tags=79%, list=51%, signal=162%
GO:0019722	calcium-mediated signaling	40	0.269478	2.00663	0.00196464	0.0188292	1	6393	tags=78%, list=51%, signal=156%
GO:0048092	negative regulation of male pigmentation	16	0.419812	2.00493	0.00956023	0.0189692	1	4175	tags=75%, list=33%, signal=112%
GO:0035015	elongation of arista core	18	0.386787	2.00471	0.00192678	0.0189707	1	3540	tags=67%, list=28%, signal=93%
GO:0045471	response to ethanol	98	0.17149	2.00348	0.00587084	0.0190736	1	8287	tags=83%, list=66%, signal=239%
GO:0016192	vesicle-mediated transport	432	0.0840833	2.00009	0.00193424	0.0194512	1	4381	tags=43%, list=35%, signal=63%
GO:0008585	female gonad development	16	0.418861	1.99831	0.00436681	0.0196537	1	4187	tags=75%, list=33%, signal=112%
GO:0035166	post-embryonic hemopoiesis	70	0.201644	1.99727	0.0083682	0.019747	1	4502	tags=56%, list=36%, signal=86%
GO:0008347	glial cell migration	40	0.258485	1.99407	0.0133333	0.0200728	1	4953	tags=65%, list=39%, signal=107%
GO:0072089	stem cell proliferation	153	0.137533	1.992	0.00403226	0.0202453	1	2740	tags=35%, list=22%, signal=45%
GO:0040034	regulation of development, heterochronic	27	0.315609	1.99013	0.00581395	0.0204806	1	4908	tags=70%, list=39%, signal=115%
GO:0034329	cell junction assembly	83	0.191665	1.98564	0.00759013	0.0210233	1	2463	tags=39%, list=20%, signal=48%
GO:0071772	response to BMP	38	0.267042	1.98537	0.00393701	0.021022	1	3283	tags=53%, list=26%, signal=71%
GO:0040014	regulation of multicellular organism growth	71	0.200166	1.98414	0.004	0.0211496	1	1754	tags=34%, list=14%, signal=39%
GO:0007465	R7 cell fate commitment	45	0.247942	1.98185	0.00636943	0.0213731	1	4175	tags=58%, list=33%, signal=86%
GO:0040018	positive regulation of multicellular organism growth	39	0.273142	1.97996	0.0124224	0.0215678	1	1741	tags=41%, list=14%, signal=47%
GO:0018108	peptidyl-tyrosine phosphorylation	11	0.491202	1.9793	0.00403226	0.0215877	1	6429	tags=100%, list=51%, signal=204%
GO:0010508	positive regulation of autophagy	36	0.276725	1.97927	0.00779727	0.021558	1	4582	tags=64%, list=36%, signal=100%
GO:0060911	cardiac cell fate commitment	27	0.321296	1.97871	0.00998004	0.0215848	1	2498	tags=52%, list=20%, signal=65%
GO:0036294	cellular response to decreased oxygen levels	31	0.296717	1.97805	0.0039604	0.0216317	1	4408	tags=65%, list=35%, signal=99%
GO:0007606	sensory perception of chemical stimulus	99	0.171318	1.97793	0.00393701	0.0216203	1	8439	tags=84%, list=67%, signal=251%
GO:0043112	receptor metabolic process	20	0.356572	1.97515	0.00416667	0.0219322	1	6868	tags=90%, list=54%, signal=197%
GO:0035011	melanotic encapsulation of foreign target	32	0.294442	1.97486	0.0056926	0.0219404	1	2604	tags=50%, list=21%, signal=63%
GO:0007218	neuropeptide signaling pathway	37	0.275126	1.97163	0.00785855	0.0222981	1	6432	tags=78%, list=51%, signal=159%
GO:0150007	clathrin-dependent synaptic vesicle endocytosis	11	0.494624	1.97108	0.0059761	0.0223394	1	4090	tags=82%, list=32%, signal=121%
GO:0007412	axon target recognition	34	0.285198	1.97104	0.00404858	0.0223091	1	2721	tags=50%, list=22%, signal=64%
GO:0042749	regulation of circadian sleep/wake cycle	44	0.251402	1.97096	0.00390625	0.0222788	1	4584	tags=61%, list=36%, signal=96%
GO:0016545	male courtship behavior, veined wing vibration	33	0.293148	1.96824	0.00562852	0.0225278	1	5873	tags=76%, list=47%, signal=141%
GO:1904580	regulation of intracellular mRNA localization	33	0.285749	1.96718	0.00395257	0.0226373	1	4053	tags=61%, list=32%, signal=89%
GO:0001578	microtubule bundle formation	30	0.298063	1.96607	0.00194553	0.0227552	1	5925	tags=77%, list=47%, signal=144%
GO:0030155	regulation of cell adhesion	50	0.235104	1.96281	0.00785855	0.0231419	1	5881	tags=70%, list=47%, signal=131%
GO:0032940	secretion by cell	228	0.11286	1.96247	0	0.0231285	1	8956	tags=82%, list=71%, signal=277%
GO:0051293	establishment of spindle localization	38	0.267226	1.95707	0.00626305	0.0238712	1	5939	tags=74%, list=47%, signal=139%
GO:0110116	regulation of compound eye photoreceptor cell differentiation	49	0.24361	1.95628	0.00772201	0.0239247	1	4408	tags=59%, list=35%, signal=91%
GO:0019368	fatty acid elongation, unsaturated fatty acid	10	0.501514	1.95485	0.00608519	0.024088	1	3773	tags=80%, list=30%, signal=114%
GO:0048086	negative regulation of developmental pigmentation	26	0.318079	1.95411	0.00578035	0.0241371	1	4247	tags=65%, list=34%, signal=98%
GO:0035264	multicellular organism growth	75	0.195507	1.95355	0.00204918	0.0241678	1	1754	tags=33%, list=14%, signal=38%
GO:0034330	cell junction organization	118	0.154831	1.95153	0.00587084	0.0243982	1	7907	tags=78%, list=63%, signal=207%
GO:1903524	positive regulation of blood circulation	11	0.470924	1.95116	0.0158103	0.0244178	1	4389	tags=82%, list=35%, signal=125%
GO:0002791	regulation of peptide secretion	57	0.219796	1.95066	0.00806452	0.0244592	1	8534	tags=89%, list=68%, signal=275%
GO:0016204	determination of muscle attachment site	11	0.481005	1.95045	0	0.0244506	1	1966	tags=64%, list=16%, signal=75%
GO:0042337	cuticle development involved in chitin-based cuticle molting cycle	32	0.287721	1.95027	0.00210526	0.0244396	1	6240	tags=78%, list=49%, signal=154%
GO:0035262	gonad morphogenesis	13	0.445805	1.94776	0.0151515	0.0247746	1	5060	tags=85%, list=40%, signal=141%
GO:0060070	canonical Wnt signaling pathway	77	0.189508	1.94772	0.016	0.0247525	1	6148	tags=68%, list=49%, signal=131%
GO:0042058	regulation of epidermal growth factor receptor signaling pathway	34	0.283834	1.94751	0.00998004	0.0247414	1	6452	tags=79%, list=51%, signal=162%
GO:0045995	regulation of embryonic development	84	0.174833	1.94568	0.00790514	0.0249909	1	2917	tags=40%, list=23%, signal=52%
GO:0051241	negative regulation of multicellular organismal process	246	0.107446	1.94491	0.010395	0.0250889	1	3391	tags=37%, list=27%, signal=50%
GO:0015800	acidic amino acid transport	13	0.442768	1.9437	0.006	0.0252464	1	4127	tags=77%, list=33%, signal=114%
GO:0045596	negative regulation of cell differentiation	178	0.127418	1.94001	0.00420168	0.0257392	1	2740	tags=34%, list=22%, signal=43%
GO:0007193	adenylate cyclase-inhibiting G protein-coupled receptor signaling pathway	13	0.424193	1.93947	0.00623701	0.0257844	1	3390	tags=69%, list=27%, signal=95%
GO:0030536	larval feeding behavior	13	0.448128	1.93844	0.010101	0.0259058	1	6002	tags=92%, list=48%, signal=176%
GO:0016203	muscle attachment	45	0.243427	1.93772	0.00792079	0.0259528	1	1987	tags=40%, list=16%, signal=47%
GO:0007391	dorsal closure	126	0.147982	1.93677	0.00917431	0.0260487	1	7469	tags=74%, list=59%, signal=179%
GO:0007179	transforming growth factor beta receptor signaling pathway	22	0.343158	1.93592	0.0133843	0.0261652	1	1987	tags=50%, list=16%, signal=59%
GO:0016333	morphogenesis of follicular epithelium	57	0.221781	1.93386	0.0141129	0.026444	1	3857	tags=53%, list=31%, signal=75%
GO:0042692	muscle cell differentiation	200	0.118107	1.93346	0.0116054	0.0264279	1	7749	tags=73%, list=61%, signal=186%
GO:0015696	ammonium transport	23	0.333466	1.92854	0.00838574	0.0271273	1	2384	tags=52%, list=19%, signal=64%
GO:0007449	proximal/distal pattern formation, imaginal disc	50	0.232235	1.92223	0.00412371	0.0279071	1	5412	tags=66%, list=43%, signal=115%
GO:0015844	monoamine transport	15	0.411608	1.92205	0.0059761	0.0278878	1	2384	tags=60%, list=19%, signal=74%
GO:0046942	carboxylic acid transport	81	0.179092	1.92126	0.00583658	0.0279773	1	7729	tags=79%, list=61%, signal=202%
GO:0007474	imaginal disc-derived wing vein specification	42	0.249776	1.9206	0.00573614	0.0280475	1	4071	tags=57%, list=32%, signal=84%
GO:0016334	establishment or maintenance of polarity of follicular epithelium	25	0.322657	1.91971	0.00980392	0.0281656	1	3004	tags=56%, list=24%, signal=73%
GO:0060401	cytosolic calcium ion transport	14	0.418803	1.91867	0.00584795	0.0282921	1	2834	tags=64%, list=22%, signal=83%
GO:0048565	digestive tract development	172	0.12582	1.91789	0.00192308	0.0283741	1	4672	tags=49%, list=37%, signal=77%
GO:0045823	positive regulation of heart contraction	11	0.470924	1.91759	0.014433	0.0283935	1	4389	tags=82%, list=35%, signal=125%
GO:0061319	nephrocyte differentiation	22	0.337824	1.91709	0.00819672	0.0284399	1	4924	tags=73%, list=39%, signal=119%
GO:0006629	lipid metabolic process	282	0.0991908	1.91573	0.00801603	0.0285944	1	8894	tags=80%, list=70%, signal=265%
GO:0001894	tissue homeostasis	54	0.220711	1.91392	0.00801603	0.0288227	1	8448	tags=89%, list=67%, signal=267%
GO:0007367	segment polarity determination	48	0.233256	1.91177	0.0135397	0.0291114	1	6009	tags=71%, list=48%, signal=135%
GO:0031667	response to nutrient levels	161	0.127272	1.90981	0.0040568	0.0293777	1	9314	tags=86%, list=74%, signal=325%
GO:0016348	imaginal disc-derived leg joint morphogenesis	20	0.362493	1.90979	0.0119048	0.0293442	1	6162	tags=85%, list=49%, signal=166%
GO:0045610	regulation of hemocyte differentiation	37	0.262463	1.90795	0.01222	0.0295843	1	3520	tags=54%, list=28%, signal=75%
GO:0061448	connective tissue development	10	0.503836	1.90723	0.01	0.0296442	1	2481	tags=70%, list=20%, signal=87%
GO:0044255	cellular lipid metabolic process	173	0.123843	1.90672	0.0160966	0.0296825	1	8894	tags=83%, list=70%, signal=276%
GO:0055123	digestive system development	172	0.12582	1.90653	0.0155642	0.0296238	1	4672	tags=49%, list=37%, signal=77%
GO:0048867	stem cell fate determination	49	0.232075	1.90405	0.015625	0.0299739	1	3780	tags=53%, list=30%, signal=75%
GO:0051653	spindle localization	38	0.267226	1.903	0.003861	0.0301331	1	5939	tags=74%, list=47%, signal=139%
GO:0048094	male pigmentation	17	0.375668	1.90236	0.0122699	0.0302185	1	4175	tags=71%, list=33%, signal=105%
GO:0043954	cellular component maintenance	26	0.317279	1.89991	0.0142566	0.0305233	1	7171	tags=88%, list=57%, signal=204%
GO:0035265	organ growth	100	0.158776	1.89616	0.0039604	0.031124	1	2682	tags=37%, list=21%, signal=47%
GO:0044092	negative regulation of molecular function	63	0.205337	1.89492	0.0106383	0.0313489	1	6238	tags=70%, list=49%, signal=137%
GO:0097479	synaptic vesicle localization	76	0.189238	1.89323	0.00194932	0.031585	1	9254	tags=92%, list=73%, signal=343%
GO:0007318	pole plasm protein localization	10	0.488595	1.89126	0.00996016	0.0318707	1	3936	tags=80%, list=31%, signal=116%
GO:0061318	renal filtration cell differentiation	22	0.337824	1.88459	0.0117417	0.0330491	1	4924	tags=73%, list=39%, signal=119%
GO:0042676	compound eye cone cell fate commitment	21	0.345255	1.8845	0.0107066	0.0330256	1	4666	tags=71%, list=37%, signal=113%
GO:0009991	response to extracellular stimulus	163	0.128991	1.88011	0.0139442	0.0336817	1	9314	tags=87%, list=74%, signal=325%
GO:0035222	wing disc pattern formation	103	0.158693	1.87975	0.00831601	0.0337113	1	3283	tags=42%, list=26%, signal=56%
GO:0007485	imaginal disc-derived male genitalia development	33	0.269234	1.87888	0.01417	0.033858	1	4261	tags=61%, list=34%, signal=91%
GO:0097480	establishment of synaptic vesicle localization	72	0.184767	1.87652	0.00984252	0.0342983	1	9254	tags=92%, list=73%, signal=341%
GO:0007162	negative regulation of cell adhesion	16	0.387791	1.87506	0.00976562	0.0345248	1	5368	tags=81%, list=43%, signal=141%
GO:0035051	cardiocyte differentiation	41	0.244904	1.87504	0.0154739	0.0344841	1	4924	tags=63%, list=39%, signal=104%
GO:0045807	positive regulation of endocytosis	57	0.215279	1.87493	0.011811	0.0344574	1	6154	tags=70%, list=49%, signal=136%
GO:2000241	regulation of reproductive process	108	0.157328	1.87332	0.0180723	0.0346893	1	4226	tags=49%, list=33%, signal=73%
GO:0043270	positive regulation of ion transport	21	0.343204	1.87286	0.00583658	0.0347786	1	7097	tags=90%, list=56%, signal=206%
GO:0015849	organic acid transport	81	0.179092	1.87134	0.00626305	0.0350569	1	7729	tags=79%, list=61%, signal=202%
GO:0060491	regulation of cell projection assembly	61	0.204361	1.86993	0.014553	0.0352437	1	7574	tags=80%, list=60%, signal=200%
GO:0045500	sevenless signaling pathway	29	0.290703	1.86951	0.0104384	0.0352709	1	5045	tags=69%, list=40%, signal=115%
GO:0010002	cardioblast differentiation	31	0.286666	1.86817	0.0142857	0.0354958	1	2498	tags=48%, list=20%, signal=60%
GO:0048065	male courtship behavior, veined wing extension	34	0.27083	1.86658	0.019084	0.0357695	1	5873	tags=74%, list=47%, signal=137%
GO:0045216	cell-cell junction organization	87	0.171471	1.86437	0.0181087	0.0360761	1	3364	tags=44%, list=27%, signal=59%
GO:0007269	neurotransmitter secretion	97	0.159215	1.86366	0.012474	0.0361689	1	2430	tags=35%, list=19%, signal=43%
GO:0042327	positive regulation of phosphorylation	134	0.137298	1.86152	0.0140845	0.0365347	1	4503	tags=49%, list=36%, signal=76%
GO:0097306	cellular response to alcohol	49	0.226145	1.86028	0.00400802	0.0367609	1	7720	tags=84%, list=61%, signal=214%
GO:0051668	localization within membrane	23	0.327912	1.86016	0.0136187	0.0367414	1	3003	tags=57%, list=24%, signal=74%
GO:0035153	epithelial cell type specification, open tracheal system	13	0.421388	1.85773	0.0140562	0.0371694	1	5368	tags=85%, list=43%, signal=147%
GO:0007484	imaginal disc-derived genitalia development	37	0.257819	1.8559	0.00824742	0.0374292	1	4261	tags=59%, list=34%, signal=89%
GO:0045937	positive regulation of phosphate metabolic process	134	0.137298	1.85566	0.00757576	0.0374128	1	4503	tags=49%, list=36%, signal=76%
GO:1901185	negative regulation of ERBB signaling pathway	20	0.33949	1.85386	0.01	0.037752	1	6452	tags=85%, list=51%, signal=174%
GO:0048036	central complex development	16	0.38567	1.85271	0.00590551	0.0379157	1	2238	tags=56%, list=18%, signal=68%
GO:0007309	oocyte axis specification	145	0.13159	1.84797	0.0180361	0.0388372	1	9416	tags=88%, list=75%, signal=340%
GO:0030198	extracellular matrix organization	53	0.218113	1.84769	0.010846	0.03884	1	7501	tags=81%, list=59%, signal=199%
GO:0120032	regulation of plasma membrane bounded cell projection assembly	61	0.204361	1.84528	0.00406504	0.039301	1	7574	tags=80%, list=60%, signal=200%
GO:0007210	serotonin receptor signaling pathway	14	0.403977	1.84253	0.0135922	0.0398193	1	3021	tags=64%, list=24%, signal=84%
GO:0050908	detection of light stimulus involved in visual perception	10	0.471792	1.84189	0.0103306	0.0399227	1	4148	tags=80%, list=33%, signal=119%
GO:0021700	developmental maturation	293	0.0941499	1.83668	0.00790514	0.0410275	1	6164	tags=58%, list=49%, signal=111%
GO:0043473	pigmentation	130	0.13631	1.83574	0.0120968	0.0411956	1	6066	tags=62%, list=48%, signal=117%
GO:0048599	oocyte development	165	0.122484	1.83499	0.0176125	0.0413089	1	9416	tags=87%, list=75%, signal=336%
GO:0007308	oocyte construction	157	0.124793	1.83049	0.0122449	0.0421706	1	3751	tags=42%, list=30%, signal=59%
GO:0048489	synaptic vesicle transport	72	0.184767	1.82983	0.0150659	0.0422815	1	9254	tags=92%, list=73%, signal=341%
GO:0009954	proximal/distal pattern formation	57	0.203814	1.82927	0.0135659	0.0422869	1	5412	tags=63%, list=43%, signal=110%
GO:0010562	positive regulation of phosphorus metabolic process	134	0.137298	1.82915	0.014862	0.0422706	1	4503	tags=49%, list=36%, signal=76%
GO:0061320	pericardial nephrocyte differentiation	19	0.347328	1.82669	0.023622	0.0427182	1	4924	tags=74%, list=39%, signal=121%
GO:0030859	polarized epithelial cell differentiation	18	0.359069	1.82665	0.0177165	0.0426712	1	4591	tags=72%, list=36%, signal=113%
GO:0009891	positive regulation of biosynthetic process	514	0.0716732	1.82662	0.00813008	0.0426281	1	4953	tags=46%, list=39%, signal=73%
GO:0007450	dorsal/ventral pattern formation, imaginal disc	86	0.16594	1.82615	0.00968992	0.0426701	1	6287	tags=66%, list=50%, signal=131%
GO:0051937	catecholamine transport	13	0.426943	1.82591	0.00399202	0.042687	1	2384	tags=62%, list=19%, signal=76%
GO:0007521	muscle cell fate determination	15	0.3902	1.82568	0.0118343	0.0426888	1	2654	tags=60%, list=21%, signal=76%
GO:0006040	amino sugar metabolic process	11	0.451591	1.8244	0.0117188	0.0429326	1	3485	tags=73%, list=28%, signal=100%
GO:0010256	endomembrane system organization	140	0.132727	1.82407	0.0154739	0.0428875	1	6459	tags=64%, list=51%, signal=130%
GO:0007317	regulation of pole plasm oskar mRNA localization	27	0.281402	1.82339	0.0160321	0.0429772	1	3936	tags=59%, list=31%, signal=86%
GO:0050714	positive regulation of protein secretion	27	0.287064	1.81967	0.0168856	0.0437233	1	6203	tags=78%, list=49%, signal=153%
GO:0006821	chloride transport	26	0.300379	1.819	0.015873	0.0438639	1	5927	tags=77%, list=47%, signal=145%
GO:0099643	signal release from synapse	97	0.159215	1.8157	0.0150943	0.0445754	1	2430	tags=35%, list=19%, signal=43%
GO:0090257	regulation of muscle system process	12	0.429548	1.81463	0.0126316	0.0447192	1	6155	tags=92%, list=49%, signal=179%
GO:0015893	drug transport	42	0.240314	1.81379	0.0184049	0.0448685	1	5092	tags=64%, list=40%, signal=107%
GO:0007527	adult somatic muscle development	10	0.482468	1.81333	0.0140562	0.0449196	1	5276	tags=90%, list=42%, signal=154%
GO:2000736	regulation of stem cell differentiation	50	0.218553	1.81295	0.0174292	0.0449413	1	5079	tags=62%, list=40%, signal=103%
GO:0007365	periodic partitioning	68	0.186807	1.8127	0.0194553	0.0449458	1	6009	tags=66%, list=48%, signal=126%
GO:1901698	response to nitrogen compound	112	0.147123	1.81181	0.00996016	0.0450512	1	4584	tags=51%, list=36%, signal=79%
GO:0009416	response to light stimulus	211	0.105005	1.81035	0.00963391	0.0453099	1	3004	tags=34%, list=24%, signal=44%
GO:0071702	organic substance transport	547	0.0680418	1.80861	0.0118812	0.0456773	1	10142	tags=87%, list=80%, signal=422%
GO:0035223	leg disc pattern formation	48	0.219925	1.80706	0.0142276	0.0460019	1	3283	tags=48%, list=26%, signal=65%
GO:0051606	detection of stimulus	132	0.133699	1.80419	0.0206186	0.0466926	1	3781	tags=43%, list=30%, signal=61%
GO:0007266	Rho protein signal transduction	28	0.289796	1.80236	0.014553	0.0471091	1	7171	tags=86%, list=57%, signal=198%
GO:0010770	positive regulation of cell morphogenesis involved in differentiation	65	0.186555	1.80231	0.0121212	0.0470656	1	6203	tags=68%, list=49%, signal=132%
GO:0008360	regulation of cell shape	64	0.190627	1.80076	0.0188679	0.0473723	1	7469	tags=78%, list=59%, signal=190%
GO:0050708	regulation of protein secretion	37	0.253311	1.79894	0.0204499	0.0477802	1	8413	tags=92%, list=67%, signal=275%
GO:1901652	response to peptide	64	0.186626	1.79871	0.011215	0.0477709	1	5349	tags=61%, list=42%, signal=105%
GO:0016236	macroautophagy	72	0.176643	1.79839	0.0117188	0.0477849	1	6550	tags=69%, list=52%, signal=143%
GO:0008363	larval chitin-based cuticle development	30	0.273057	1.79368	0.0162602	0.0488038	1	6240	tags=77%, list=49%, signal=151%
GO:1902117	positive regulation of organelle assembly	11	0.448572	1.79354	0.00992064	0.0487858	1	4671	tags=82%, list=37%, signal=130%
GO:2000147	positive regulation of cell motility	36	0.251032	1.79353	0.0290698	0.0487317	1	8413	tags=92%, list=67%, signal=274%
GO:0060281	regulation of oocyte development	29	0.275046	1.79337	0.0163265	0.0487141	1	3936	tags=59%, list=31%, signal=85%
GO:0007494	midgut development	46	0.227088	1.79264	0.00984252	0.0488196	1	3181	tags=48%, list=25%, signal=64%
GO:0071711	basement membrane organization	18	0.355302	1.79063	0.016129	0.0493059	1	6743	tags=89%, list=53%, signal=190%
GO:0007430	terminal branching, open tracheal system	29	0.279325	1.79036	0.028626	0.0493324	1	6930	tags=83%, list=55%, signal=183%
GO:0031328	positive regulation of cellular biosynthetic process	514	0.0716732	1.78904	0.0199601	0.049541	1	4953	tags=46%, list=39%, signal=73%
GO:1901699	cellular response to nitrogen compound	81	0.169226	1.78768	0.0181818	0.0498181	1	7541	tags=77%, list=60%, signal=189%

## Sheet: Waresley
GO ID	GO Name	Size	ES	NES	Nominal p-val	FDR q-val	FWER p-val	Rank at Max	Leading Edge
GO:0035114	imaginal disc-derived appendage morphogenesis	478	0.177882	4.46908	0	0	0	3808	tags=47%, list=30%, signal=65%
GO:0048737	imaginal disc-derived appendage development	485	0.179465	4.46683	0	0	0	3808	tags=47%, list=30%, signal=65%
GO:0006935	chemotaxis	418	0.190033	4.42826	0	0	0	5533	tags=62%, list=44%, signal=107%
GO:0035107	appendage morphogenesis	491	0.175643	4.3994	0	0	0	3808	tags=47%, list=30%, signal=65%
GO:0007411	axon guidance	371	0.192732	4.32272	0	0	0	5533	tags=63%, list=44%, signal=108%
GO:0097485	neuron projection guidance	390	0.193346	4.30403	0	0	0	5533	tags=63%, list=44%, signal=108%
GO:0030001	metal ion transport	160	0.282635	4.24301	0	0	0	3657	tags=57%, list=29%, signal=79%
GO:0098916	anterograde trans-synaptic signaling	330	0.193114	4.10163	0	0	0	4550	tags=55%, list=36%, signal=84%
GO:0099537	trans-synaptic signaling	332	0.192845	4.07109	0	0	0	4550	tags=55%, list=36%, signal=83%
GO:0035120	post-embryonic appendage morphogenesis	448	0.170927	4.05401	0	0	0	3808	tags=47%, list=30%, signal=64%
GO:0007611	learning or memory	251	0.219446	4.05176	0	0	0	4477	tags=57%, list=35%, signal=87%
GO:0007268	chemical synaptic transmission	330	0.193114	4.02719	0	0	0	4550	tags=55%, list=36%, signal=84%
GO:0010631	epithelial cell migration	178	0.261303	3.98595	0	0	0	4833	tags=64%, list=38%, signal=102%
GO:0099536	synaptic signaling	333	0.19117	3.9766	0	0	0	4550	tags=55%, list=36%, signal=83%
GO:0050890	cognition	251	0.219446	3.97274	0	0	0	4477	tags=57%, list=35%, signal=87%
GO:0050808	synapse organization	376	0.176067	3.94092	0	0	0	4357	tags=52%, list=35%, signal=76%
GO:0090132	epithelium migration	178	0.261303	3.93541	0	0	0	4833	tags=64%, list=38%, signal=102%
GO:0045165	cell fate commitment	470	0.156429	3.89889	0	0	0	4169	tags=48%, list=33%, signal=69%
GO:0051674	localization of cell	395	0.172541	3.84368	0	0	0	4186	tags=50%, list=33%, signal=72%
GO:0048870	cell motility	390	0.165883	3.81684	0	0	0	4833	tags=54%, list=38%, signal=85%
GO:0016477	cell migration	367	0.172047	3.78805	0	0	0	4186	tags=50%, list=33%, signal=72%
GO:0090130	tissue migration	185	0.247828	3.77046	0	0	0	4833	tags=63%, list=38%, signal=100%
GO:0001667	ameboidal-type cell migration	200	0.225745	3.76289	0	0	0	4833	tags=61%, list=38%, signal=96%
GO:0061061	muscle structure development	374	0.168097	3.74427	0	0	0	4084	tags=49%, list=32%, signal=70%
GO:0008037	cell recognition	150	0.254944	3.73341	0	0	0	3805	tags=55%, list=30%, signal=78%
GO:0001738	morphogenesis of a polarized epithelium	191	0.229736	3.71675	0	0	0	3753	tags=52%, list=30%, signal=73%
GO:0007476	imaginal disc-derived wing morphogenesis	343	0.178991	3.70481	0	0	0	4169	tags=50%, list=33%, signal=73%
GO:0002064	epithelial cell development	380	0.164137	3.68059	0	0	0	4402	tags=51%, list=35%, signal=76%
GO:0006812	cation transport	285	0.188924	3.67385	0	0	0	4446	tags=54%, list=35%, signal=81%
GO:0007163	establishment or maintenance of cell polarity	306	0.177593	3.66588	0	0	0	3753	tags=47%, list=30%, signal=65%
GO:0008038	neuron recognition	148	0.255633	3.63722	0	0	0	3805	tags=55%, list=30%, signal=78%
GO:0019932	second-messenger-mediated signaling	103	0.300837	3.62104	0	0	0	4445	tags=65%, list=35%, signal=100%
GO:0007472	wing disc morphogenesis	358	0.166084	3.59898	0	0	0	4169	tags=49%, list=33%, signal=71%
GO:0050767	regulation of neurogenesis	426	0.15207	3.57844	0	0	0	3805	tags=45%, list=30%, signal=62%
GO:0007612	learning	111	0.288506	3.54622	0	0	0	3896	tags=59%, list=31%, signal=85%
GO:0007155	cell adhesion	191	0.215566	3.54348	0	0	0	3797	tags=51%, list=30%, signal=72%
GO:0001505	regulation of neurotransmitter levels	145	0.250302	3.51312	0	0	0	5583	tags=69%, list=44%, signal=122%
GO:0007167	enzyme linked receptor protein signaling pathway	275	0.184137	3.50444	0	0	0	4612	tags=55%, list=37%, signal=84%
GO:0001736	establishment of planar polarity	158	0.237316	3.47713	0	0	0	3753	tags=53%, list=30%, signal=75%
GO:0007416	synapse assembly	205	0.206459	3.4768	0	0	0	4641	tags=57%, list=37%, signal=89%
GO:0006811	ion transport	472	0.134982	3.43548	0	0	0	7240	tags=70%, list=57%, signal=159%
GO:0001754	eye photoreceptor cell differentiation	304	0.171633	3.42637	0	0	0	7105	tags=73%, list=56%, signal=163%
GO:0007417	central nervous system development	324	0.16412	3.42357	0	0	0	6164	tags=65%, list=49%, signal=123%
GO:0022610	biological adhesion	192	0.212869	3.42288	0	0	0	3797	tags=51%, list=30%, signal=72%
GO:0001745	compound eye morphogenesis	454	0.142605	3.42143	0	0	0	4215	tags=47%, list=33%, signal=68%
GO:0007164	establishment of tissue polarity	158	0.237316	3.41925	0	0	0	3753	tags=53%, list=30%, signal=75%
GO:0007613	memory	149	0.238785	3.41628	0	0	0	4477	tags=59%, list=35%, signal=90%
GO:0048592	eye morphogenesis	483	0.137011	3.40477	0	0	0	6544	tags=65%, list=52%, signal=130%
GO:0007548	sex differentiation	128	0.255362	3.40411	0	0	0	5291	tags=67%, list=42%, signal=114%
GO:0002066	columnar/cuboidal epithelial cell development	346	0.159273	3.37683	0	0	0	4174	tags=49%, list=33%, signal=71%
GO:0006836	neurotransmitter transport	137	0.24706	3.37457	0	0	0	5024	tags=64%, list=40%, signal=106%
GO:0045944	positive regulation of transcription by RNA polymerase II	330	0.160403	3.36836	0	0	0	6368	tags=66%, list=50%, signal=130%
GO:0030707	ovarian follicle cell development	345	0.160707	3.36103	0	0	0	4174	tags=49%, list=33%, signal=71%
GO:0001751	compound eye photoreceptor cell differentiation	288	0.173842	3.35748	0	0	0	7105	tags=73%, list=56%, signal=164%
GO:0090596	sensory organ morphogenesis	483	0.137011	3.35037	0	0	0	6544	tags=65%, list=52%, signal=130%
GO:0007297	ovarian follicle cell migration	129	0.246443	3.31589	0	0	0	4456	tags=60%, list=35%, signal=91%
GO:0022603	regulation of anatomical structure morphogenesis	392	0.144827	3.31396	0	0	0	4154	tags=47%, list=33%, signal=68%
GO:0055085	transmembrane transport	345	0.153151	3.26429	0	0	0	7634	tags=75%, list=60%, signal=185%
GO:0006816	calcium ion transport	59	0.354767	3.24479	0	0	0	4529	tags=71%, list=36%, signal=110%
GO:0007169	transmembrane receptor protein tyrosine kinase signaling pathway	185	0.211434	3.24382	0	0	0	4262	tags=55%, list=34%, signal=81%
GO:0055082	cellular chemical homeostasis	98	0.273757	3.23296	0	0	0	5073	tags=67%, list=40%, signal=112%
GO:0042067	establishment of ommatidial planar polarity	69	0.315178	3.21222	0	0	0	3727	tags=61%, list=30%, signal=86%
GO:0001708	cell fate specification	159	0.218301	3.20629	0	0	0	4504	tags=57%, list=36%, signal=88%
GO:0097479	synaptic vesicle localization	76	0.313153	3.1968	0	0	0	4542	tags=67%, list=36%, signal=104%
GO:0001709	cell fate determination	190	0.197107	3.19533	0	0	0	3994	tags=51%, list=32%, signal=74%
GO:0003013	circulatory system process	54	0.370079	3.18808	0	0	0	5167	tags=78%, list=41%, signal=131%
GO:0008284	positive regulation of cell population proliferation	76	0.309807	3.18482	0	0	0	4584	tags=67%, list=36%, signal=105%
GO:0002065	columnar/cuboidal epithelial cell differentiation	396	0.138344	3.17461	0	0	0	4174	tags=46%, list=33%, signal=67%
GO:0007626	locomotory behavior	236	0.17743	3.1546	0	0	0	4542	tags=53%, list=36%, signal=82%
GO:0003015	heart process	54	0.370079	3.14528	0	1.29855e-05	0.001	5167	tags=78%, list=41%, signal=131%
GO:0007420	brain development	179	0.204898	3.14491	0	1.28726e-05	0.001	5984	tags=68%, list=47%, signal=127%
GO:0042063	gliogenesis	115	0.250112	3.13746	0	1.26526e-05	0.001	5434	tags=68%, list=43%, signal=118%
GO:0072511	divalent inorganic cation transport	74	0.307572	3.13636	0	1.25453e-05	0.001	3646	tags=59%, list=29%, signal=83%
GO:0042592	homeostatic process	432	0.128106	3.12613	0	1.24399e-05	0.001	3698	tags=42%, list=29%, signal=57%
GO:0006875	cellular metal ion homeostasis	69	0.32537	3.11768	0	1.2134e-05	0.001	4697	tags=70%, list=37%, signal=110%
GO:0042051	compound eye photoreceptor development	114	0.24941	3.117	0	1.20354e-05	0.001	6293	tags=75%, list=50%, signal=147%
GO:0072507	divalent inorganic cation homeostasis	56	0.357397	3.11514	0	1.19383e-05	0.001	3849	tags=66%, list=30%, signal=95%
GO:0048878	chemical homeostasis	267	0.1642	3.11463	0	1.18428e-05	0.001	6955	tags=71%, list=55%, signal=155%
GO:0002164	larval development	212	0.185919	3.11407	0	1.17488e-05	0.001	4183	tags=51%, list=33%, signal=76%
GO:0010628	positive regulation of gene expression	520	0.122418	3.10169	0	1.16563e-05	0.001	5656	tags=57%, list=45%, signal=98%
GO:0046530	photoreceptor cell differentiation	359	0.143736	3.09989	0	1.14756e-05	0.001	7064	tags=70%, list=56%, signal=154%
GO:0051648	vesicle localization	87	0.285863	3.09932	0	1.13873e-05	0.001	4542	tags=64%, list=36%, signal=100%
GO:2000113	negative regulation of cellular macromolecule biosynthetic process	416	0.13227	3.09238	0	1.12148e-05	0.001	5183	tags=54%, list=41%, signal=88%
GO:1901700	response to oxygen-containing compound	360	0.141051	3.08341	0	3.31514e-05	0.003	4477	tags=49%, list=35%, signal=74%
GO:0070838	divalent metal ion transport	74	0.307572	3.08098	0	3.29058e-05	0.003	3646	tags=59%, list=29%, signal=83%
GO:0045893	positive regulation of transcription, DNA-templated	448	0.128058	3.07959	0	3.26639e-05	0.003	5683	tags=57%, list=45%, signal=101%
GO:0007528	neuromuscular junction development	218	0.177806	3.07769	0	3.24254e-05	0.003	5670	tags=62%, list=45%, signal=111%
GO:0007269	neurotransmitter secretion	97	0.262437	3.07192	0	3.21905e-05	0.003	4391	tags=61%, list=35%, signal=93%
GO:0010558	negative regulation of macromolecule biosynthetic process	420	0.129472	3.06437	0	3.17306e-05	0.003	5183	tags=54%, list=41%, signal=88%
GO:0048598	embryonic morphogenesis	387	0.136132	3.06271	0	3.15056e-05	0.003	4010	tags=45%, list=32%, signal=64%
GO:0007622	rhythmic behavior	141	0.21798	3.0585	0	3.12837e-05	0.003	4352	tags=56%, list=34%, signal=85%
GO:1902680	positive regulation of RNA biosynthetic process	450	0.125435	3.05051	0	3.10649e-05	0.003	5683	tags=57%, list=45%, signal=100%
GO:0055065	metal ion homeostasis	87	0.280034	3.03852	0	3.08492e-05	0.003	3454	tags=55%, list=27%, signal=75%
GO:1903508	positive regulation of nucleic acid-templated transcription	450	0.125435	3.03282	0	3.04266e-05	0.003	5683	tags=57%, list=45%, signal=100%
GO:0007614	short-term memory	25	0.503803	3.03236	0	3.02196e-05	0.003	5772	tags=96%, list=46%, signal=176%
GO:0048608	reproductive structure development	102	0.259465	3.02874	0	2.9814e-05	0.003	5291	tags=68%, list=42%, signal=115%
GO:0061458	reproductive system development	102	0.259465	3.02643	0	2.96152e-05	0.003	5291	tags=68%, list=42%, signal=115%
GO:0051049	regulation of transport	288	0.151299	3.01887	0	2.94191e-05	0.003	4621	tags=51%, list=37%, signal=79%
GO:0042127	regulation of cell population proliferation	279	0.153432	3.01592	0	2.92256e-05	0.003	4169	tags=48%, list=33%, signal=70%
GO:0098609	cell-cell adhesion	108	0.24763	3.0123	0	2.90345e-05	0.003	3797	tags=55%, list=30%, signal=77%
GO:0010557	positive regulation of macromolecule biosynthetic process	481	0.120079	3.00577	0	3.81103e-05	0.004	6626	tags=64%, list=52%, signal=130%
GO:0008283	cell population proliferation	401	0.130251	2.99347	0	3.7866e-05	0.004	4169	tags=46%, list=33%, signal=66%
GO:0009890	negative regulation of biosynthetic process	431	0.125042	2.98991	0	3.76249e-05	0.004	5183	tags=53%, list=41%, signal=87%
GO:0044057	regulation of system process	72	0.296386	2.98985	0	3.73867e-05	0.004	5222	tags=71%, list=41%, signal=120%
GO:0035051	cardiocyte differentiation	41	0.395625	2.98959	0	3.71516e-05	0.004	3335	tags=66%, list=26%, signal=89%
GO:0098657	import into cell	193	0.182321	2.98544	0	3.69194e-05	0.004	5583	tags=62%, list=44%, signal=110%
GO:0048588	developmental cell growth	97	0.261304	2.98166	0	3.66901e-05	0.004	6488	tags=77%, list=51%, signal=158%
GO:0007274	neuromuscular synaptic transmission	81	0.284907	2.97367	0	3.62399e-05	0.004	5622	tags=73%, list=45%, signal=130%
GO:0009891	positive regulation of biosynthetic process	514	0.116084	2.97046	0	4.50454e-05	0.005	6626	tags=64%, list=52%, signal=128%
GO:0010002	cardioblast differentiation	31	0.452955	2.96271	0	4.45027e-05	0.005	3662	tags=74%, list=29%, signal=104%
GO:0007631	feeding behavior	55	0.343948	2.96233	0	4.42362e-05	0.005	4399	tags=69%, list=35%, signal=106%
GO:0072503	cellular divalent inorganic cation homeostasis	50	0.356509	2.95937	0	4.39729e-05	0.005	3849	tags=66%, list=30%, signal=95%
GO:0007298	border follicle cell migration	115	0.235342	2.95905	0	4.37127e-05	0.005	6607	tags=76%, list=52%, signal=157%
GO:0060322	head development	240	0.166361	2.95756	0	4.34556e-05	0.005	5988	tags=64%, list=47%, signal=119%
GO:0099643	signal release from synapse	97	0.262437	2.9555	0	4.32015e-05	0.005	4391	tags=61%, list=35%, signal=93%
GO:0098655	cation transmembrane transport	179	0.185685	2.95448	0	4.29503e-05	0.005	7634	tags=79%, list=60%, signal=196%
GO:0042461	photoreceptor cell development	157	0.205266	2.95047	0	4.2702e-05	0.005	6045	tags=68%, list=48%, signal=129%
GO:0031327	negative regulation of cellular biosynthetic process	431	0.125042	2.94349	0	4.24566e-05	0.005	5183	tags=53%, list=41%, signal=87%
GO:0045664	regulation of neuron differentiation	291	0.148746	2.94085	0	4.2214e-05	0.005	3805	tags=45%, list=30%, signal=62%
GO:0099003	vesicle-mediated transport in synapse	126	0.219023	2.94025	0	4.19741e-05	0.005	5679	tags=67%, list=45%, signal=120%
GO:0042462	eye photoreceptor cell development	125	0.231839	2.93743	0	4.1737e-05	0.005	6293	tags=73%, list=50%, signal=144%
GO:0051640	organelle localization	284	0.149755	2.9315	0	4.15025e-05	0.005	3975	tags=46%, list=31%, signal=66%
GO:0035218	leg disc development	182	0.190625	2.93128	0	4.12707e-05	0.005	5189	tags=60%, list=41%, signal=100%
GO:0097480	establishment of synaptic vesicle localization	72	0.294673	2.92436	0	4.10414e-05	0.005	4542	tags=65%, list=36%, signal=101%
GO:0030003	cellular cation homeostasis	91	0.259373	2.92289	0	4.08146e-05	0.005	5073	tags=66%, list=40%, signal=109%
GO:0051480	regulation of cytosolic calcium ion concentration	34	0.419026	2.91191	0	4.05904e-05	0.005	3264	tags=68%, list=26%, signal=91%
GO:0048675	axon extension	68	0.296626	2.90995	0	4.03686e-05	0.005	6301	tags=79%, list=50%, signal=158%
GO:1903507	negative regulation of nucleic acid-templated transcription	380	0.125501	2.90406	0	3.99322e-05	0.005	3978	tags=44%, list=32%, signal=62%
GO:0048489	synaptic vesicle transport	72	0.294673	2.90155	0	3.95051e-05	0.005	4542	tags=65%, list=36%, signal=101%
GO:0060047	heart contraction	45	0.369814	2.90017	0	4.72686e-05	0.006	5167	tags=78%, list=41%, signal=131%
GO:0008015	blood circulation	45	0.369814	2.89119	0	4.70185e-05	0.006	5167	tags=78%, list=41%, signal=131%
GO:0031328	positive regulation of cellular biosynthetic process	514	0.116084	2.8906	0	4.67711e-05	0.006	6626	tags=64%, list=52%, signal=128%
GO:0099177	regulation of trans-synaptic signaling	151	0.198812	2.88765	0	4.65262e-05	0.006	5630	tags=64%, list=45%, signal=115%
GO:0016079	synaptic vesicle exocytosis	48	0.349879	2.88097	0	5.40037e-05	0.007	4542	tags=71%, list=36%, signal=110%
GO:0030029	actin filament-based process	342	0.13606	2.87746	0	5.37238e-05	0.007	4641	tags=50%, list=37%, signal=77%
GO:0048511	rhythmic process	279	0.149608	2.8716	0	6.80249e-05	0.009	4352	tags=49%, list=34%, signal=73%
GO:0051240	positive regulation of multicellular organismal process	376	0.129589	2.87102	0	7.52306e-05	0.01	4154	tags=45%, list=33%, signal=66%
GO:0002181	cytoplasmic translation	94	-0.259006	-2.87093	0	0.000870975	0.01	4949	tags=65%, list=39%, signal=106%
GO:0006873	cellular ion homeostasis	92	0.252174	2.86751	0	8.23073e-05	0.011	5073	tags=65%, list=40%, signal=108%
GO:0060541	respiratory system development	343	0.134425	2.86441	0	8.18916e-05	0.011	6778	tags=67%, list=54%, signal=140%
GO:0048512	circadian behavior	136	0.208984	2.8593	0	8.10727e-05	0.011	4352	tags=55%, list=34%, signal=83%
GO:1990138	neuron projection extension	75	0.275883	2.85872	0	8.06694e-05	0.011	6301	tags=77%, list=50%, signal=153%
GO:0006874	cellular calcium ion homeostasis	46	0.350012	2.84784	0	0.000102353	0.014	4105	tags=67%, list=33%, signal=99%
GO:0048813	dendrite morphogenesis	207	0.171659	2.8443	0	0.000101349	0.014	7078	tags=73%, list=56%, signal=163%
GO:0050804	modulation of chemical synaptic transmission	151	0.198812	2.84368	0	0.000100855	0.014	5630	tags=64%, list=45%, signal=115%
GO:0035050	embryonic heart tube development	33	0.416389	2.84255	0	9.98806e-05	0.014	3173	tags=67%, list=25%, signal=89%
GO:0034220	ion transmembrane transport	261	0.153594	2.83316	0	0.000127437	0.018	7582	tags=75%, list=60%, signal=184%
GO:0045892	negative regulation of transcription, DNA-templated	376	0.127832	2.83247	0	0.000126827	0.018	5183	tags=53%, list=41%, signal=88%
GO:0007469	antennal development	63	0.302486	2.81955	0	0.000145403	0.021	6220	tags=79%, list=49%, signal=156%
GO:0048863	stem cell differentiation	162	0.190747	2.81899	0	0.000144724	0.021	3701	tags=48%, list=29%, signal=67%
GO:1902679	negative regulation of RNA biosynthetic process	380	0.125501	2.81875	0	0.000144051	0.021	3978	tags=44%, list=32%, signal=62%
GO:0040008	regulation of growth	430	0.116716	2.81873	0	0.000143384	0.021	4654	tags=48%, list=37%, signal=74%
GO:0060911	cardiac cell fate commitment	27	0.451614	2.8144	0	0.000149419	0.022	3662	tags=74%, list=29%, signal=104%
GO:0007623	circadian rhythm	272	0.147408	2.79775	0	0.00018252	0.026	4352	tags=49%, list=34%, signal=73%
GO:0098662	inorganic cation transmembrane transport	132	0.2093	2.787	0	0.000188669	0.027	3219	tags=46%, list=25%, signal=61%
GO:0019722	calcium-mediated signaling	40	0.367913	2.78634	0	0.000194646	0.028	5154	tags=78%, list=41%, signal=131%
GO:0007186	G protein-coupled receptor signaling pathway	194	0.171021	2.78391	0	0.000193766	0.028	6269	tags=66%, list=50%, signal=130%
GO:0060560	developmental growth involved in morphogenesis	148	0.197328	2.77681	0	0.000206149	0.03	4106	tags=52%, list=33%, signal=76%
GO:0035215	genital disc development	70	0.282464	2.77297	0	0.000217216	0.032	5291	tags=70%, list=42%, signal=120%
GO:0055074	calcium ion homeostasis	48	0.342794	2.7728	0	0.000216251	0.032	4105	tags=67%, list=33%, signal=98%
GO:0019935	cyclic-nucleotide-mediated signaling	58	0.302338	2.76662	0	0.000221873	0.033	2077	tags=47%, list=16%, signal=55%
GO:0051650	establishment of vesicle localization	82	0.26388	2.76248	0	0.000218966	0.033	4542	tags=62%, list=36%, signal=97%
GO:0060401	cytosolic calcium ion transport	14	0.602802	2.76163	0	0.000218014	0.033	3219	tags=86%, list=25%, signal=115%
GO:0042659	regulation of cell fate specification	64	0.289706	2.74754	0	0.000236516	0.036	4054	tags=61%, list=32%, signal=89%
GO:0042391	regulation of membrane potential	77	0.262493	2.73596	0	0.00025741	0.04	5724	tags=71%, list=45%, signal=130%
GO:0017156	calcium ion regulated exocytosis	49	0.335394	2.72739	0	0.000275355	0.043	4542	tags=69%, list=36%, signal=108%
GO:0007424	open tracheal system development	327	0.133252	2.71758	0	0.000293015	0.046	6778	tags=67%, list=54%, signal=140%
GO:0051656	establishment of organelle localization	219	0.156297	2.71022	0	0.000332665	0.053	4402	tags=50%, list=35%, signal=76%
GO:0030036	actin cytoskeleton organization	312	0.132481	2.70984	0	0.000331284	0.053	4681	tags=50%, list=37%, signal=77%
GO:0007498	mesoderm development	129	0.203584	2.70056	0	0.000357229	0.058	4698	tags=57%, list=37%, signal=90%
GO:0045815	positive regulation of gene expression, epigenetic	16	-0.544054	-2.69931	0	0.00308249	0.058	1821	tags=69%, list=14%, signal=80%
GO:0051050	positive regulation of transport	155	0.18755	2.69781	0	0.000361574	0.059	5399	tags=61%, list=43%, signal=106%
GO:0072359	circulatory system development	175	0.173994	2.68947	0	0.000404809	0.067	4182	tags=50%, list=33%, signal=74%
GO:0022416	chaeta development	114	0.21248	2.68856	0	0.000403183	0.067	5869	tags=68%, list=46%, signal=125%
GO:0019725	cellular homeostasis	158	0.183857	2.68773	0	0.000407351	0.068	4979	tags=58%, list=39%, signal=94%
GO:0099504	synaptic vesicle cycle	119	0.207589	2.6794	0	0.000427769	0.072	5679	tags=66%, list=45%, signal=118%
GO:0098742	cell-cell adhesion via plasma-membrane adhesion molecules	41	0.359156	2.67842	0	0.000426078	0.072	3794	tags=66%, list=30%, signal=94%
GO:0045055	regulated exocytosis	51	0.327814	2.66989	0	0.000447514	0.076	4542	tags=69%, list=36%, signal=107%
GO:0043603	cellular amide metabolic process	405	-0.116262	-2.66171	0	0.0038986	0.081	4535	tags=47%, list=36%, signal=71%
GO:0051093	negative regulation of developmental process	277	0.136021	2.66046	0	0.000497827	0.083	4154	tags=46%, list=33%, signal=67%
GO:0007507	heart development	175	0.173994	2.65642	0	0.000536549	0.089	4182	tags=50%, list=33%, signal=74%
GO:0022604	regulation of cell morphogenesis	208	0.159648	2.65293	0	0.000536032	0.09	4087	tags=48%, list=32%, signal=70%
GO:0050801	ion homeostasis	118	0.214047	2.64605	0	0.000573447	0.097	3849	tags=52%, list=30%, signal=74%
GO:0090066	regulation of anatomical structure size	282	0.137973	2.63873	0	0.000589113	0.1	4654	tags=50%, list=37%, signal=78%
GO:0098771	inorganic ion homeostasis	111	0.210461	2.6353	0	0.000592499	0.101	3849	tags=51%, list=30%, signal=73%
GO:0048738	cardiac muscle tissue development	10	0.701482	2.62493	0	0.00061146	0.105	1250	tags=80%, list=10%, signal=89%
GO:0048859	formation of anatomical boundary	90	0.236324	2.6222	0	0.000614595	0.106	6296	tags=73%, list=50%, signal=145%
GO:0007468	regulation of rhodopsin gene expression	22	0.463391	2.6201	0	0.000617882	0.107	6211	tags=95%, list=49%, signal=188%
GO:0070588	calcium ion transmembrane transport	36	0.366313	2.61827	0	0.000615602	0.107	3454	tags=64%, list=27%, signal=88%
GO:0055080	cation homeostasis	110	0.215154	2.61056	0	0.000659424	0.114	3849	tags=52%, list=30%, signal=74%
GO:0071310	cellular response to organic substance	258	0.142032	2.60803	0	0.000667683	0.116	4311	tags=48%, list=34%, signal=71%
GO:0098660	inorganic ion transmembrane transport	146	0.189322	2.60661	0	0.000670689	0.117	7582	tags=79%, list=60%, signal=195%
GO:0035214	eye-antennal disc development	123	0.206726	2.60489	0	0.000684596	0.12	7064	tags=76%, list=56%, signal=172%
GO:0050803	regulation of synapse structure or activity	232	0.147285	2.60375	0	0.000682124	0.12	5902	tags=61%, list=47%, signal=113%
GO:0030534	adult behavior	210	0.155462	2.59512	0	0.000727373	0.126	4322	tags=50%, list=34%, signal=74%
GO:0060581	cell fate commitment involved in pattern specification	49	0.316424	2.59339	0	0.000729956	0.127	5296	tags=73%, list=42%, signal=126%
GO:0007478	leg disc morphogenesis	136	0.196082	2.59323	0	0.000727349	0.127	5813	tags=65%, list=46%, signal=120%
GO:0007617	mating behavior	156	0.176463	2.58478	0	0.000748413	0.131	3869	tags=48%, list=31%, signal=68%
GO:0016358	dendrite development	225	0.149357	2.58346	0	0.000745768	0.131	7182	tags=72%, list=57%, signal=163%
GO:0072499	photoreceptor cell axon guidance	36	0.363692	2.5806	0	0.000748365	0.132	6293	tags=86%, list=50%, signal=171%
GO:0072375	medium-term memory	18	0.504996	2.58052	0	0.000745739	0.132	4154	tags=83%, list=33%, signal=124%
GO:0048638	regulation of developmental growth	328	0.121559	2.57	0	0.000797682	0.14	4163	tags=45%, list=33%, signal=65%
GO:0007618	mating	171	0.169493	2.55981	0	0.000887488	0.158	3869	tags=47%, list=31%, signal=67%
GO:0006898	receptor-mediated endocytosis	48	0.311243	2.5525	0	0.000945303	0.169	5028	tags=71%, list=40%, signal=117%
GO:0007455	eye-antennal disc morphogenesis	99	0.219987	2.55113	0	0.000947085	0.17	7064	tags=78%, list=56%, signal=175%
GO:0051094	positive regulation of developmental process	379	0.112309	2.54607	0	0.000989338	0.176	4154	tags=44%, list=33%, signal=63%
GO:0006814	sodium ion transport	30	0.387108	2.54604	0	0.00098595	0.176	6066	tags=87%, list=48%, signal=166%
GO:0016319	mushroom body development	100	0.217384	2.54196	0	0.00101808	0.181	6241	tags=71%, list=49%, signal=139%
GO:0016049	cell growth	177	0.160602	2.53491	0	0.00107984	0.191	4206	tags=49%, list=33%, signal=73%
GO:0097435	supramolecular fiber organization	241	0.142297	2.53191	0	0.00109226	0.194	4681	tags=51%, list=37%, signal=80%
GO:0000122	negative regulation of transcription by RNA polymerase II	189	0.158114	2.52479	0	0.00113055	0.2	5181	tags=57%, list=41%, signal=95%
GO:0007619	courtship behavior	120	0.19697	2.52193	0	0.00113887	0.203	3849	tags=50%, list=30%, signal=71%
GO:0023061	signal release	148	0.175756	2.52003	0	0.00114974	0.206	5399	tags=60%, list=43%, signal=104%
GO:0060627	regulation of vesicle-mediated transport	113	0.202742	2.51352	0	0.00119543	0.213	3943	tags=51%, list=31%, signal=74%
GO:0043604	amide biosynthetic process	366	-0.114183	-2.51114	0	0.00864349	0.236	4535	tags=47%, list=36%, signal=71%
GO:0048568	embryonic organ development	79	0.243513	2.49454	0	0.00138954	0.241	4136	tags=57%, list=33%, signal=84%
GO:0044087	regulation of cellular component biogenesis	325	0.12166	2.49272	0	0.00140443	0.245	4641	tags=49%, list=37%, signal=75%
GO:0050795	regulation of behavior	88	0.227006	2.49152	0	0.00140008	0.246	4327	tags=57%, list=34%, signal=86%
GO:0060402	calcium ion transport into cytosol	10	0.645502	2.4798	0	0.00151855	0.263	3219	tags=90%, list=25%, signal=121%
GO:0007204	positive regulation of cytosolic calcium ion concentration	21	0.460042	2.47347	0	0.00157418	0.272	3219	tags=71%, list=25%, signal=96%
GO:0048645	animal organ formation	108	0.202832	2.4716	0	0.00157852	0.273	5527	tags=64%, list=44%, signal=113%
GO:0042752	regulation of circadian rhythm	111	0.195182	2.46775	0	0.00160143	0.279	4154	tags=52%, list=33%, signal=77%
GO:0007525	somatic muscle development	103	0.203252	2.46463	0	0.00164201	0.288	4809	tags=58%, list=38%, signal=93%
GO:0048732	gland development	277	0.132782	2.46462	0.00207039	0.0016369	0.288	6610	tags=65%, list=52%, signal=134%
GO:0030100	regulation of endocytosis	69	0.247651	2.46275	0	0.0016503	0.292	3477	tags=52%, list=28%, signal=72%
GO:0008544	epidermis development	74	0.240533	2.46079	0	0.00165899	0.295	3805	tags=54%, list=30%, signal=77%
GO:0048332	mesoderm morphogenesis	67	0.250347	2.46035	0	0.00165828	0.296	5147	tags=66%, list=41%, signal=110%
GO:0015672	monovalent inorganic cation transport	106	0.203053	2.44839	0	0.00176927	0.316	7582	tags=80%, list=60%, signal=199%
GO:0042684	cardioblast cell fate commitment	24	0.419037	2.44331	0.00200803	0.00183126	0.327	3662	tags=71%, list=29%, signal=100%
GO:0046928	regulation of neurotransmitter secretion	20	0.458313	2.44213	0	0.0018301	0.327	4954	tags=85%, list=39%, signal=140%
GO:0051588	regulation of neurotransmitter transport	20	0.458313	2.44179	0	0.00183352	0.327	4954	tags=85%, list=39%, signal=140%
GO:2000027	regulation of animal organ morphogenesis	133	0.184012	2.44029	0	0.00184569	0.329	7099	tags=74%, list=56%, signal=168%
GO:0007369	gastrulation	146	0.172618	2.43909	0	0.00188446	0.331	4504	tags=53%, list=36%, signal=81%
GO:0042052	rhabdomere development	55	0.284602	2.42973	0	0.0020387	0.355	6293	tags=78%, list=50%, signal=155%
GO:0010160	formation of animal organ boundary	81	0.231185	2.42876	0	0.00205923	0.358	6296	tags=73%, list=50%, signal=144%
GO:0051124	synaptic growth at neuromuscular junction	157	0.165998	2.42425	0	0.00213648	0.369	4524	tags=52%, list=36%, signal=80%
GO:0016310	phosphorylation	488	0.0981856	2.42224	0	0.00216118	0.373	4215	tags=43%, list=33%, signal=62%
GO:0071495	cellular response to endogenous stimulus	202	0.141935	2.414	0	0.00228497	0.394	4799	tags=52%, list=38%, signal=83%
GO:0070887	cellular response to chemical stimulus	353	0.112163	2.41392	0	0.00227823	0.394	6778	tags=65%, list=54%, signal=136%
GO:0008045	motor neuron axon guidance	60	0.264701	2.41095	0	0.00231065	0.4	2986	tags=50%, list=24%, signal=65%
GO:0010647	positive regulation of cell communication	427	0.0997658	2.40988	0.00200401	0.00231659	0.402	7121	tags=66%, list=56%, signal=146%
GO:0023056	positive regulation of signaling	427	0.0997658	2.40746	0	0.00233987	0.405	7121	tags=66%, list=56%, signal=146%
GO:0010453	regulation of cell fate commitment	70	0.251687	2.40654	0	0.0023503	0.409	4054	tags=57%, list=32%, signal=84%
GO:1900073	regulation of neuromuscular synaptic transmission	44	0.306068	2.4062	0	0.0023519	0.41	5618	tags=75%, list=44%, signal=135%
GO:0006468	protein phosphorylation	381	0.107682	2.39528	0	0.00256924	0.446	4215	tags=44%, list=33%, signal=64%
GO:0008361	regulation of cell size	116	0.193736	2.39289	0	0.00261407	0.453	6610	tags=72%, list=52%, signal=149%
GO:0009190	cyclic nucleotide biosynthetic process	15	0.51765	2.38934	0	0.00270902	0.465	3572	tags=80%, list=28%, signal=111%
GO:0010648	negative regulation of cell communication	374	0.104575	2.38796	0	0.00271818	0.468	3917	tags=41%, list=31%, signal=58%
GO:1902531	regulation of intracellular signal transduction	357	0.112087	2.38711	0	0.00271468	0.469	4106	tags=43%, list=33%, signal=63%
GO:0042059	negative regulation of epidermal growth factor receptor signaling pathway	20	0.441203	2.38456	0.00204918	0.00275686	0.477	3907	tags=75%, list=31%, signal=108%
GO:0055123	digestive system development	172	0.155684	2.3816	0	0.00281595	0.486	5181	tags=56%, list=41%, signal=94%
GO:0010975	regulation of neuron projection development	167	0.157707	2.37609	0.0019305	0.00292426	0.493	3856	tags=46%, list=31%, signal=66%
GO:0032543	mitochondrial translation	68	-0.241478	-2.367	0	0.0192338	0.514	4953	tags=63%, list=39%, signal=103%
GO:0040012	regulation of locomotion	129	0.183743	2.36158	0	0.00318604	0.527	6610	tags=71%, list=52%, signal=147%
GO:0006412	translation	315	-0.118723	-2.35893	0	0.0183134	0.53	4953	tags=51%, list=39%, signal=81%
GO:0008306	associative learning	81	0.223675	2.35429	0.00213675	0.00333666	0.546	3896	tags=53%, list=31%, signal=76%
GO:0032535	regulation of cellular component size	198	0.1437	2.35045	0	0.00347912	0.56	4654	tags=51%, list=37%, signal=80%
GO:1901185	negative regulation of ERBB signaling pathway	20	0.441203	2.34763	0	0.00351896	0.565	3907	tags=75%, list=31%, signal=108%
GO:0031344	regulation of cell projection organization	228	0.136568	2.34715	0	0.00352962	0.567	4010	tags=45%, list=32%, signal=65%
GO:0048565	digestive tract development	172	0.155684	2.34272	0	0.00363263	0.577	5181	tags=56%, list=41%, signal=94%
GO:0048800	antennal morphogenesis	46	0.290994	2.3424	0.00199601	0.00364275	0.578	6220	tags=78%, list=49%, signal=154%
GO:0042048	olfactory behavior	67	0.246139	2.33911	0	0.00369748	0.586	4446	tags=60%, list=35%, signal=92%
GO:0008343	adult feeding behavior	12	0.551249	2.33149	0.00189753	0.0038394	0.602	1463	tags=67%, list=12%, signal=75%
GO:0051241	negative regulation of multicellular organismal process	246	0.128281	2.32203	0	0.00407608	0.625	3749	tags=42%, list=30%, signal=59%
GO:0009913	epidermal cell differentiation	61	0.25386	2.31859	0.00199203	0.00417194	0.632	3640	tags=54%, list=29%, signal=76%
GO:0120035	regulation of plasma membrane bounded cell projection organization	225	0.133617	2.31452	0	0.00429528	0.647	4010	tags=45%, list=32%, signal=65%
GO:0006887	exocytosis	83	0.215718	2.31449	0	0.00428779	0.647	4139	tags=54%, list=33%, signal=80%
GO:0042745	circadian sleep/wake cycle	54	0.271839	2.31389	0	0.00427636	0.647	3830	tags=57%, list=30%, signal=82%
GO:0048520	positive regulation of behavior	29	0.361428	2.30731	0	0.00452043	0.671	4154	tags=69%, list=33%, signal=103%
GO:0001707	mesoderm formation	65	0.23969	2.30184	0	0.0047291	0.692	5147	tags=65%, list=41%, signal=109%
GO:0042689	regulation of crystal cell differentiation	20	0.424756	2.29811	0	0.00480997	0.702	3483	tags=70%, list=28%, signal=97%
GO:0006396	RNA processing	355	-0.104171	-2.29039	0.00191571	0.0273537	0.722	7686	tags=71%, list=61%, signal=176%
GO:0009719	response to endogenous stimulus	245	0.126266	2.28652	0	0.00518253	0.727	4311	tags=47%, list=34%, signal=69%
GO:0007447	imaginal disc pattern formation	193	0.14345	2.28648	0.00187617	0.005169	0.727	4169	tags=47%, list=33%, signal=69%
GO:0045610	regulation of hemocyte differentiation	37	0.310639	2.28174	0.00194175	0.00531355	0.736	3596	tags=59%, list=28%, signal=83%
GO:0023057	negative regulation of signaling	374	0.104575	2.28124	0	0.00531902	0.74	3917	tags=41%, list=31%, signal=58%
GO:0042688	crystal cell differentiation	30	0.358268	2.28108	0	0.00531701	0.74	3483	tags=63%, list=28%, signal=87%
GO:0035316	non-sensory hair organization	60	0.246153	2.28006	0	0.00530502	0.74	3640	tags=53%, list=29%, signal=75%
GO:0008347	glial cell migration	40	0.301547	2.27752	0.00384615	0.00534957	0.743	5358	tags=73%, list=42%, signal=126%
GO:0007318	pole plasm protein localization	10	0.591369	2.27734	0.00201207	0.00534723	0.745	3902	tags=90%, list=31%, signal=130%
GO:0048469	cell maturation	245	0.12326	2.27485	0.00198807	0.00538643	0.748	7389	tags=71%, list=59%, signal=167%
GO:0038127	ERBB signaling pathway	52	0.268917	2.27459	0.00199601	0.00538389	0.748	4145	tags=60%, list=33%, signal=88%
GO:0050954	sensory perception of mechanical stimulus	103	0.195948	2.27254	0.00189036	0.00542299	0.751	6249	tags=69%, list=49%, signal=135%
GO:0048333	mesodermal cell differentiation	41	0.300595	2.27059	0	0.00548768	0.757	5147	tags=71%, list=41%, signal=119%
GO:0008406	gonad development	61	0.244867	2.27056	0.0020284	0.00547383	0.757	5202	tags=66%, list=41%, signal=111%
GO:0007517	muscle organ development	148	0.162666	2.26972	0.00406504	0.00550142	0.759	3856	tags=47%, list=31%, signal=66%
GO:0001710	mesodermal cell fate commitment	41	0.300595	2.26607	0	0.00559139	0.768	5147	tags=71%, list=41%, signal=119%
GO:0045137	development of primary sexual characteristics	61	0.244867	2.26415	0	0.00560771	0.77	5202	tags=66%, list=41%, signal=111%
GO:0043043	peptide biosynthetic process	353	-0.106554	-2.26278	0	0.0309897	0.785	4953	tags=50%, list=39%, signal=79%
GO:0035153	epithelial cell type specification, open tracheal system	13	0.516441	2.26228	0	0.00566728	0.772	4169	tags=85%, list=33%, signal=126%
GO:0006936	muscle contraction	22	0.399153	2.26143	0.00195695	0.00569315	0.775	3577	tags=68%, list=28%, signal=95%
GO:0070848	response to growth factor	83	0.211157	2.26122	0.00190476	0.00569005	0.776	5109	tags=61%, list=40%, signal=103%
GO:0008344	adult locomotory behavior	112	0.183299	2.25998	0.00203666	0.0057235	0.78	4244	tags=52%, list=34%, signal=77%
GO:0140029	exocytic process	38	0.304627	2.25848	0	0.00577852	0.785	4139	tags=63%, list=33%, signal=94%
GO:0046552	photoreceptor cell fate commitment	126	0.175563	2.2547	0	0.00593487	0.8	7024	tags=73%, list=56%, signal=163%
GO:0042705	ocellus photoreceptor cell differentiation	17	0.44982	2.25435	0.0020202	0.005935	0.8	6211	tags=94%, list=49%, signal=185%
GO:0007628	adult walking behavior	21	0.412604	2.25321	0	0.00597089	0.804	3817	tags=71%, list=30%, signal=102%
GO:0007427	epithelial cell migration, open tracheal system	42	0.295511	2.25225	0.00203252	0.00602471	0.808	4698	tags=67%, list=37%, signal=106%
GO:0007480	imaginal disc-derived leg morphogenesis	116	0.179135	2.24686	0.00207469	0.00621864	0.817	5813	tags=64%, list=46%, signal=117%
GO:0010632	regulation of epithelial cell migration	39	0.29445	2.24649	0.00193798	0.0062178	0.817	5358	tags=72%, list=42%, signal=124%
GO:0007635	chemosensory behavior	82	0.210159	2.23779	0	0.00657677	0.844	4446	tags=56%, list=35%, signal=86%
GO:0030856	regulation of epithelial cell differentiation	40	0.300697	2.22725	0.00197628	0.00705284	0.859	4106	tags=63%, list=33%, signal=92%
GO:0019098	reproductive behavior	170	0.151687	2.22692	0.00204499	0.00705755	0.859	3903	tags=46%, list=31%, signal=66%
GO:0048663	neuron fate commitment	143	0.158737	2.22612	0	0.00709345	0.86	7024	tags=71%, list=56%, signal=159%
GO:0050806	positive regulation of synaptic transmission	17	0.44183	2.22611	0.00416667	0.00707656	0.86	5569	tags=88%, list=44%, signal=158%
GO:1901701	cellular response to oxygen-containing compound	148	0.154409	2.22604	0	0.00707374	0.86	4215	tags=49%, list=33%, signal=72%
GO:0007187	G protein-coupled receptor signaling pathway, coupled to cyclic nucleotide second messenger	42	0.284046	2.22482	0.00207469	0.00712344	0.861	4241	tags=62%, list=34%, signal=93%
GO:0016192	vesicle-mediated transport	432	0.0927327	2.22403	0.00367647	0.00714506	0.864	5357	tags=51%, list=42%, signal=86%
GO:0051130	positive regulation of cellular component organization	348	0.104868	2.22261	0	0.00717372	0.866	4154	tags=43%, list=33%, signal=62%
GO:0009636	response to toxic substance	200	0.134262	2.21968	0	0.00733082	0.872	6033	tags=61%, list=48%, signal=115%
GO:1905879	regulation of oogenesis	66	0.237394	2.21952	0	0.00731361	0.872	6583	tags=76%, list=52%, signal=157%
GO:0010927	cellular component assembly involved in morphogenesis	141	0.162942	2.21936	0.00198807	0.00730691	0.872	4681	tags=53%, list=37%, signal=84%
GO:0035315	hair cell differentiation	60	0.246153	2.21543	0.00412371	0.00745862	0.876	3640	tags=53%, list=29%, signal=75%
GO:0046958	nonassociative learning	10	0.568202	2.21413	0.00193798	0.00750708	0.876	5457	tags=100%, list=43%, signal=176%
GO:0008039	synaptic target recognition	35	0.316761	2.21395	0.00421053	0.00749315	0.876	2865	tags=54%, list=23%, signal=70%
GO:0003012	muscle system process	35	0.317519	2.21083	0	0.00758541	0.88	3577	tags=60%, list=28%, signal=83%
GO:0098739	import across plasma membrane	25	0.372265	2.21067	0	0.00757816	0.881	3389	tags=64%, list=27%, signal=87%
GO:0008016	regulation of heart contraction	36	0.313835	2.2094	0	0.0076154	0.883	5167	tags=72%, list=41%, signal=122%
GO:0008049	male courtship behavior	85	0.201597	2.20743	0	0.00766619	0.883	4304	tags=54%, list=34%, signal=82%
GO:0007200	phospholipase C-activating G protein-coupled receptor signaling pathway	22	0.400988	2.20712	0	0.00766223	0.884	1832	tags=55%, list=15%, signal=64%
GO:0070482	response to oxygen levels	83	0.209222	2.2049	0.00204082	0.00775941	0.888	7111	tags=77%, list=56%, signal=175%
GO:0045471	response to ethanol	98	0.188164	2.20343	0	0.0077956	0.891	5630	tags=63%, list=45%, signal=113%
GO:0042463	ocellus photoreceptor cell development	17	0.44982	2.20292	0	0.00779796	0.891	6211	tags=94%, list=49%, signal=185%
GO:1903522	regulation of blood circulation	36	0.313835	2.20035	0	0.00792481	0.895	5167	tags=72%, list=41%, signal=122%
GO:0045596	negative regulation of cell differentiation	178	0.142009	2.2003	0	0.00790684	0.895	4119	tags=47%, list=33%, signal=68%
GO:0051208	sequestering of calcium ion	11	0.541693	2.1998	0	0.00792235	0.897	5792	tags=100%, list=46%, signal=185%
GO:0035272	exocrine system development	183	0.139184	2.19355	0.00198413	0.00822744	0.903	7099	tags=70%, list=56%, signal=157%
GO:0046665	amnioserosa maintenance	12	0.513932	2.18929	0.00204499	0.00842221	0.912	2986	tags=75%, list=24%, signal=98%
GO:0007431	salivary gland development	183	0.139184	2.18614	0	0.00858501	0.918	7099	tags=70%, list=56%, signal=157%
GO:1901184	regulation of ERBB signaling pathway	34	0.316838	2.18413	0	0.00869433	0.919	5665	tags=76%, list=45%, signal=138%
GO:0014016	neuroblast differentiation	86	0.2013	2.18316	0	0.00872439	0.921	3788	tags=50%, list=30%, signal=71%
GO:0016070	RNA metabolic process	447	-0.0922207	-2.18125	0.00189753	0.044405	0.932	7324	tags=67%, list=58%, signal=154%
GO:0051270	regulation of cellular component movement	114	0.179817	2.17775	0	0.00902732	0.928	6610	tags=70%, list=52%, signal=146%
GO:0019933	cAMP-mediated signaling	39	0.291297	2.17543	0	0.00915363	0.934	6369	tags=79%, list=50%, signal=160%
GO:0045475	locomotor rhythm	84	0.203751	2.17489	0.00399202	0.00916281	0.936	6162	tags=69%, list=49%, signal=134%
GO:0009880	embryonic pattern specification	323	0.104519	2.16771	0.0019685	0.00954796	0.95	4186	tags=43%, list=33%, signal=63%
GO:0048599	oocyte development	165	0.143899	2.16477	0.004	0.00969903	0.951	7389	tags=73%, list=59%, signal=173%
GO:0030097	hemopoiesis	126	0.16537	2.16394	0.004	0.00973288	0.951	4145	tags=49%, list=33%, signal=73%
GO:0046677	response to antibiotic	106	0.181802	2.1627	0.00194553	0.0097861	0.951	5823	tags=64%, list=46%, signal=118%
GO:0046903	secretion	251	0.116638	2.16155	0	0.00984841	0.953	4542	tags=47%, list=36%, signal=73%
GO:0035317	imaginal disc-derived wing hair organization	59	0.238186	2.16042	0.00414079	0.00990087	0.954	3640	tags=53%, list=29%, signal=73%
GO:0007173	epidermal growth factor receptor signaling pathway	51	0.260945	2.15701	0.00192308	0.0100999	0.957	4145	tags=59%, list=33%, signal=87%
GO:0044089	positive regulation of cellular component biogenesis	150	0.152381	2.15593	0.0039604	0.0101452	0.959	2896	tags=38%, list=23%, signal=49%
GO:0035249	synaptic transmission, glutamatergic	13	0.500476	2.15437	0.00616016	0.0102127	0.959	6313	tags=100%, list=50%, signal=200%
GO:0035725	sodium ion transmembrane transport	12	0.515319	2.15425	0.00591716	0.0101971	0.96	5073	tags=92%, list=40%, signal=153%
GO:0090659	walking behavior	22	0.380113	2.15334	0	0.0102735	0.961	3817	tags=68%, list=30%, signal=98%
GO:0003014	renal system process	19	0.409418	2.1526	0.00192678	0.0103116	0.962	2812	tags=63%, list=22%, signal=81%
GO:0007188	adenylate cyclase-modulating G protein-coupled receptor signaling pathway	40	0.289972	2.15215	0	0.010318	0.962	4241	tags=63%, list=34%, signal=94%
GO:0046661	male sex differentiation	43	0.28035	2.15205	0.00408998	0.0103021	0.962	4106	tags=60%, list=33%, signal=89%
GO:0016081	synaptic vesicle docking	13	0.485706	2.14696	0.00192678	0.010668	0.967	5528	tags=92%, list=44%, signal=164%
GO:0060341	regulation of cellular localization	157	0.142778	2.1436	0	0.0108238	0.97	3768	tags=44%, list=30%, signal=62%
GO:0006897	endocytosis	159	0.144512	2.13817	0.00205339	0.0111682	0.972	5424	tags=57%, list=43%, signal=99%
GO:0030431	sleep	75	0.211762	2.13765	0.0020284	0.0111694	0.973	3907	tags=52%, list=31%, signal=75%
GO:0009952	anterior/posterior pattern specification	262	0.118785	2.13719	0	0.0111737	0.974	4169	tags=45%, list=33%, signal=65%
GO:0048806	genitalia development	49	0.255358	2.13564	0.00197239	0.0112277	0.974	5291	tags=67%, list=42%, signal=115%
GO:0008360	regulation of cell shape	64	0.227277	2.13478	0.00204499	0.0112577	0.974	4641	tags=59%, list=37%, signal=93%
GO:0035166	post-embryonic hemopoiesis	70	0.215709	2.1344	0.002	0.0112558	0.974	4145	tags=54%, list=33%, signal=80%
GO:0099172	presynapse organization	52	0.252228	2.13317	0	0.0113125	0.974	5569	tags=69%, list=44%, signal=123%
GO:0045466	R7 cell differentiation	90	0.189607	2.13217	0.0059761	0.0113572	0.975	7022	tags=74%, list=56%, signal=167%
GO:0007193	adenylate cyclase-inhibiting G protein-coupled receptor signaling pathway	13	0.470704	2.13199	0.00210084	0.0113611	0.975	1832	tags=62%, list=15%, signal=72%
GO:0097501	stress response to metal ion	10	0.551288	2.13174	0.00208333	0.0113712	0.975	3145	tags=80%, list=25%, signal=106%
GO:0060259	regulation of feeding behavior	11	0.519686	2.13013	0	0.011439	0.975	1478	tags=64%, list=12%, signal=72%
GO:0010769	regulation of cell morphogenesis involved in differentiation	140	0.153387	2.13006	0.0110906	0.0114246	0.976	3856	tags=46%, list=31%, signal=65%
GO:0035167	larval lymph gland hemopoiesis	70	0.215709	2.12965	0.00610998	0.0114254	0.976	4145	tags=54%, list=33%, signal=80%
GO:0007156	homophilic cell adhesion via plasma membrane adhesion molecules	23	0.370438	2.12799	0	0.011505	0.976	3565	tags=65%, list=28%, signal=91%
GO:0048864	stem cell development	55	0.246457	2.12693	0.00833333	0.0115456	0.977	3788	tags=55%, list=30%, signal=78%
GO:0007304	chorion-containing eggshell formation	78	0.203844	2.12105	0.00385356	0.0119886	0.979	4402	tags=55%, list=35%, signal=84%
GO:0042058	regulation of epidermal growth factor receptor signaling pathway	34	0.316838	2.12062	0	0.0119912	0.979	5665	tags=76%, list=45%, signal=138%
GO:0048036	central complex development	16	0.430819	2.11495	0	0.0124746	0.982	3247	tags=69%, list=26%, signal=92%
GO:0030155	regulation of cell adhesion	50	0.255904	2.11376	0.00404858	0.0125356	0.982	3094	tags=50%, list=25%, signal=66%
GO:0035015	elongation of arista core	18	0.41518	2.11207	0.0020284	0.01261	0.982	3182	tags=67%, list=25%, signal=89%
GO:0042493	response to drug	218	0.125458	2.11028	0.00393701	0.0127338	0.984	4524	tags=48%, list=36%, signal=74%
GO:0008407	chaeta morphogenesis	49	0.252477	2.10711	0.00201613	0.0129609	0.986	3008	tags=49%, list=24%, signal=64%
GO:0009064	glutamine family amino acid metabolic process	33	0.31183	2.10668	0.00831601	0.0129673	0.986	6403	tags=82%, list=51%, signal=166%
GO:0035152	regulation of tube architecture, open tracheal system	100	0.179658	2.10664	0.00203252	0.0129443	0.986	4567	tags=54%, list=36%, signal=84%
GO:0035282	segmentation	363	0.093114	2.10433	0.00208333	0.0131103	0.986	5988	tags=56%, list=47%, signal=104%
GO:1903530	regulation of secretion by cell	89	0.191674	2.10307	0.00401606	0.013199	0.986	5399	tags=62%, list=43%, signal=107%
GO:0009968	negative regulation of signal transduction	345	0.101172	2.09697	0.00196078	0.0136906	0.991	3917	tags=41%, list=31%, signal=58%
GO:0098659	inorganic cation import across plasma membrane	16	0.43304	2.08929	0.00205761	0.0142678	0.994	3219	tags=69%, list=25%, signal=92%
GO:0007028	cytoplasm organization	82	0.196829	2.0872	0	0.01442	0.994	7385	tags=78%, list=58%, signal=187%
GO:0048665	neuron fate specification	33	0.306474	2.08193	0.00607287	0.014823	0.994	8001	tags=94%, list=63%, signal=256%
GO:0051282	regulation of sequestering of calcium ion	10	0.54165	2.08192	0.00198413	0.0147941	0.994	5792	tags=100%, list=46%, signal=185%
GO:0071363	cellular response to growth factor stimulus	79	0.198724	2.08169	0.00393701	0.0147798	0.994	4698	tags=57%, list=37%, signal=90%
GO:0006813	potassium ion transport	42	0.263415	2.07868	0.0040404	0.0149715	0.995	8409	tags=93%, list=67%, signal=277%
GO:0050975	sensory perception of touch	17	0.413598	2.07408	0.00390625	0.0153478	0.996	5925	tags=88%, list=47%, signal=166%
GO:0046578	regulation of Ras protein signal transduction	53	0.243329	2.0735	0.00199601	0.0153495	0.996	3372	tags=51%, list=27%, signal=69%
GO:0048149	behavioral response to ethanol	66	0.212411	2.07106	0.00208333	0.0155125	0.996	4601	tags=58%, list=36%, signal=90%
GO:0099587	inorganic ion import across plasma membrane	16	0.43304	2.07068	0	0.0155337	0.996	3219	tags=69%, list=25%, signal=92%
GO:0007308	oocyte construction	157	0.142634	2.07043	0.00408163	0.0155123	0.996	7389	tags=73%, list=59%, signal=173%
GO:0048814	regulation of dendrite morphogenesis	45	0.260785	2.06988	0.00210526	0.0155336	0.996	5697	tags=71%, list=45%, signal=129%
GO:0010959	regulation of metal ion transport	32	0.30327	2.06867	0.00385356	0.0156056	0.996	3282	tags=56%, list=26%, signal=76%
GO:0010638	positive regulation of organelle organization	116	0.165902	2.05943	0.00402414	0.0164996	0.998	5652	tags=61%, list=45%, signal=110%
GO:0008586	imaginal disc-derived wing vein morphogenesis	36	0.285422	2.05938	0.00588235	0.0164794	0.998	5174	tags=69%, list=41%, signal=117%
GO:0061320	pericardial nephrocyte differentiation	19	0.392549	2.05733	0.00196464	0.0166421	0.998	5683	tags=84%, list=45%, signal=153%
GO:0070509	calcium ion import	10	0.542966	2.05653	0.0040568	0.0167111	0.998	3250	tags=80%, list=26%, signal=108%
GO:0042706	eye photoreceptor cell fate commitment	114	0.164435	2.05463	0	0.0168889	0.998	7024	tags=72%, list=56%, signal=161%
GO:0036293	response to decreased oxygen levels	76	0.201131	2.04892	0.00409836	0.0173994	0.998	7111	tags=76%, list=56%, signal=174%
GO:0071496	cellular response to external stimulus	74	0.201817	2.04624	0.00204082	0.0176887	0.998	4291	tags=54%, list=34%, signal=81%
GO:0014019	neuroblast development	52	0.240369	2.04496	0.00813008	0.0178108	0.999	4504	tags=60%, list=36%, signal=92%
GO:0104004	cellular response to environmental stimulus	76	0.198524	2.04393	0.00978474	0.0178773	0.999	6313	tags=70%, list=50%, signal=139%
GO:0030703	eggshell formation	79	0.196838	2.04281	0.00607287	0.017957	0.999	4402	tags=54%, list=35%, signal=83%
GO:0007315	pole plasm assembly	78	0.198339	2.04229	0	0.0179897	0.999	7385	tags=78%, list=58%, signal=187%
GO:1905881	positive regulation of oogenesis	37	0.279113	2.03903	0.00199601	0.0183418	0.999	5358	tags=70%, list=42%, signal=122%
GO:0009967	positive regulation of signal transduction	380	0.0917711	2.03887	0.00408998	0.0183242	0.999	4524	tags=45%, list=36%, signal=68%
GO:0022407	regulation of cell-cell adhesion	35	0.28811	2.03881	0.00826446	0.0182957	0.999	2865	tags=51%, list=23%, signal=66%
GO:0008052	sensory organ boundary specification	49	0.242962	2.03774	0.00209205	0.0183657	0.999	6220	tags=73%, list=49%, signal=144%
GO:0060795	cell fate commitment involved in formation of primary germ layer	49	0.246319	2.03767	0.00613497	0.0183507	0.999	5147	tags=65%, list=41%, signal=110%
GO:0045467	R7 cell development	20	0.379464	2.03688	0.0020284	0.0183486	0.999	4054	tags=70%, list=32%, signal=103%
GO:0060179	male mating behavior	104	0.17008	2.03651	0.00576923	0.0183448	0.999	4304	tags=51%, list=34%, signal=77%
GO:0015696	ammonium transport	23	0.351079	2.0338	0.00392927	0.0185775	0.999	6005	tags=83%, list=48%, signal=157%
GO:0022410	circadian sleep/wake cycle process	47	0.250727	2.02648	0.00204918	0.0194272	1	3830	tags=55%, list=30%, signal=79%
GO:0007522	visceral muscle development	17	0.403727	2.02552	0.00790514	0.0195053	1	7535	tags=100%, list=60%, signal=248%
GO:0001578	microtubule bundle formation	30	0.305755	2.02401	0.00406504	0.0196625	1	6249	tags=80%, list=49%, signal=158%
GO:0048865	stem cell fate commitment	55	0.235116	2.02332	0.0039604	0.0197209	1	3701	tags=53%, list=29%, signal=74%
GO:0048585	negative regulation of response to stimulus	391	0.0888843	2.0187	0	0.0202584	1	3917	tags=40%, list=31%, signal=56%
GO:0001704	formation of primary germ layer	74	0.201592	2.01845	0.00422833	0.0202539	1	5147	tags=61%, list=41%, signal=102%
GO:0046011	regulation of oskar mRNA translation	11	0.504208	2.01814	0.00395257	0.0202493	1	5117	tags=91%, list=41%, signal=153%
GO:2000243	positive regulation of reproductive process	42	0.265174	2.01804	0.00582524	0.0202234	1	6583	tags=79%, list=52%, signal=164%
GO:0071214	cellular response to abiotic stimulus	76	0.198524	2.01802	0	0.0201869	1	6313	tags=70%, list=50%, signal=139%
GO:0009994	oocyte differentiation	194	0.123557	2.0149	0.00202429	0.0204727	1	7510	tags=72%, list=59%, signal=174%
GO:0060323	head morphogenesis	17	0.4016	2.01344	0.00189753	0.0206293	1	3848	tags=71%, list=30%, signal=101%
GO:0035223	leg disc pattern formation	48	0.245871	2.00911	0.00421941	0.0211068	1	4535	tags=60%, list=36%, signal=94%
GO:1903421	regulation of synaptic vesicle recycling	15	0.425214	2.00342	0.00404858	0.0217955	1	3896	tags=73%, list=31%, signal=106%
GO:0051056	regulation of small GTPase mediated signal transduction	58	0.21982	2.00312	0.00623701	0.021796	1	3985	tags=53%, list=32%, signal=78%
GO:0061326	renal tubule development	88	0.186737	2.00279	0.00210084	0.0217991	1	3971	tags=50%, list=31%, signal=72%
GO:0010092	specification of animal organ identity	10	0.520694	1.99438	0.00596422	0.0227878	1	3531	tags=80%, list=28%, signal=111%
GO:0072002	Malpighian tubule development	87	0.180935	1.994	0.00809717	0.0227976	1	3971	tags=49%, list=31%, signal=72%
GO:0035023	regulation of Rho protein signal transduction	15	0.423755	1.99248	0.00413223	0.0229531	1	1389	tags=53%, list=11%, signal=60%
GO:0009798	axis specification	293	0.0996524	1.98859	0.00208768	0.0233394	1	7389	tags=68%, list=59%, signal=161%
GO:0051090	regulation of DNA-binding transcription factor activity	24	0.334206	1.98701	0.00406504	0.023528	1	4205	tags=67%, list=33%, signal=100%
GO:0043269	regulation of ion transport	62	0.217759	1.97954	0.0040404	0.0245016	1	4391	tags=56%, list=35%, signal=86%
GO:0060438	trachea development	25	0.328773	1.97817	0.00606061	0.0246336	1	3432	tags=60%, list=27%, signal=82%
GO:0030859	polarized epithelial cell differentiation	18	0.380284	1.97711	0.00607287	0.0247497	1	3622	tags=67%, list=29%, signal=93%
GO:0050773	regulation of dendrite development	57	0.216388	1.97701	0.00576923	0.0247222	1	5697	tags=67%, list=45%, signal=121%
GO:0002168	instar larval development	65	0.209294	1.97612	0.00404858	0.0247864	1	4169	tags=54%, list=33%, signal=80%
GO:0030516	regulation of axon extension	33	0.289546	1.97394	0.00763359	0.0251289	1	6301	tags=79%, list=50%, signal=157%
GO:0016360	sensory organ precursor cell fate determination	37	0.26631	1.97253	0.00403226	0.0253095	1	6543	tags=78%, list=52%, signal=162%
GO:0007485	imaginal disc-derived male genitalia development	33	0.284551	1.97	0.00595238	0.0256378	1	5216	tags=70%, list=41%, signal=118%
GO:0006023	aminoglycan biosynthetic process	18	0.382901	1.96602	0.00775194	0.0260956	1	4992	tags=78%, list=40%, signal=128%
GO:1905207	regulation of cardiocyte differentiation	19	0.369602	1.96339	0.0124481	0.0263532	1	3314	tags=63%, list=26%, signal=86%
GO:0061387	regulation of extent of cell growth	33	0.289546	1.96307	0.00976562	0.0263611	1	6301	tags=79%, list=50%, signal=157%
GO:0050807	regulation of synapse organization	198	0.120386	1.95457	0.00984252	0.0276234	1	3477	tags=39%, list=28%, signal=54%
GO:0051963	regulation of synapse assembly	132	0.149789	1.9543	0.00642398	0.0276241	1	3006	tags=39%, list=24%, signal=50%
GO:0120031	plasma membrane bounded cell projection assembly	130	0.144385	1.95112	0.00394477	0.0281519	1	6645	tags=67%, list=53%, signal=140%
GO:0032940	secretion by cell	228	0.111527	1.94865	0.00618557	0.028453	1	4542	tags=47%, list=36%, signal=72%
GO:0009855	determination of bilateral symmetry	10	0.508861	1.94834	0.00576923	0.0284094	1	4943	tags=90%, list=39%, signal=148%
GO:0071482	cellular response to light stimulus	58	0.214654	1.94647	0.00401606	0.0286187	1	6227	tags=71%, list=49%, signal=139%
GO:0045597	positive regulation of cell differentiation	224	0.112641	1.94307	0.0103734	0.0291248	1	3788	tags=41%, list=30%, signal=58%
GO:0014017	neuroblast fate commitment	41	0.259452	1.93996	0.00803213	0.0295492	1	3509	tags=54%, list=28%, signal=74%
GO:0043433	negative regulation of DNA-binding transcription factor activity	11	0.485509	1.93989	0.00376648	0.0295048	1	4205	tags=82%, list=33%, signal=123%
GO:0035637	multicellular organismal signaling	17	0.385129	1.93972	0.0102459	0.029483	1	6284	tags=88%, list=50%, signal=175%
GO:0007445	determination of imaginal disc primordium	15	0.42125	1.93678	0.0083682	0.0299839	1	3946	tags=73%, list=31%, signal=107%
GO:0009799	specification of symmetry	10	0.508861	1.93637	0.00588235	0.0300005	1	4943	tags=90%, list=39%, signal=148%
GO:0048259	regulation of receptor-mediated endocytosis	25	0.322365	1.93454	0.00990099	0.030271	1	5028	tags=72%, list=40%, signal=119%
GO:0001655	urogenital system development	109	0.157721	1.9324	0.0205339	0.0304385	1	3701	tags=45%, list=29%, signal=63%
GO:0007600	sensory perception	284	0.0985707	1.93214	0.0119522	0.0304227	1	4340	tags=44%, list=34%, signal=66%
GO:0007482	haltere development	12	0.459473	1.93009	0.01222	0.0307861	1	3673	tags=75%, list=29%, signal=106%
GO:0072583	clathrin-dependent endocytosis	23	0.336481	1.92835	0.0134357	0.0309365	1	4542	tags=70%, list=36%, signal=108%
GO:0051937	catecholamine transport	13	0.447891	1.92824	0.0158103	0.0309031	1	6005	tags=92%, list=48%, signal=176%
GO:0045938	positive regulation of circadian sleep/wake cycle, sleep	17	0.392658	1.92323	0.00411523	0.0317371	1	3218	tags=65%, list=25%, signal=87%
GO:0050802	circadian sleep/wake cycle, sleep	44	0.248308	1.92289	0.0021097	0.0317622	1	3762	tags=55%, list=30%, signal=77%
GO:0015850	organic hydroxy compound transport	22	0.343132	1.92227	0.00814664	0.031806	1	6005	tags=82%, list=48%, signal=156%
GO:0060582	cell fate determination involved in pattern specification	37	0.26631	1.91853	0.00793651	0.0324438	1	6543	tags=78%, list=52%, signal=162%
GO:1905953	negative regulation of lipid localization	10	0.490101	1.91449	0.00809717	0.0331476	1	3917	tags=80%, list=31%, signal=116%
GO:0040017	positive regulation of locomotion	63	0.20196	1.91429	0.00972763	0.0331393	1	7483	tags=79%, list=59%, signal=194%
GO:0035147	branch fusion, open tracheal system	28	0.306632	1.91218	0.00961539	0.0334642	1	5606	tags=75%, list=44%, signal=135%
GO:0048545	response to steroid hormone	15	0.406581	1.91021	0.00814664	0.0337501	1	4131	tags=73%, list=33%, signal=109%
GO:0019226	transmission of nerve impulse	17	0.385129	1.90977	0.0121704	0.0338046	1	6284	tags=88%, list=50%, signal=175%
GO:0045611	negative regulation of hemocyte differentiation	13	0.443402	1.90898	0.00589391	0.0338914	1	4119	tags=77%, list=33%, signal=114%
GO:0008354	germ cell migration	51	0.225719	1.90852	0.0103093	0.0339221	1	4588	tags=59%, list=36%, signal=92%
GO:0072001	renal system development	109	0.157721	1.90652	0.00212766	0.0341523	1	3701	tags=45%, list=29%, signal=63%
GO:0007475	apposition of dorsal and ventral imaginal disc-derived wing surfaces	18	0.371401	1.90585	0.0137795	0.0341989	1	3734	tags=67%, list=30%, signal=95%
GO:0007309	oocyte axis specification	145	0.135619	1.90454	0.0140281	0.0344228	1	4402	tags=48%, list=35%, signal=73%
GO:0016199	axon midline choice point recognition	41	0.24966	1.90404	0.00817996	0.0344802	1	6712	tags=78%, list=53%, signal=166%
GO:0030031	cell projection assembly	136	0.136907	1.90275	0.00200803	0.0346695	1	6645	tags=66%, list=53%, signal=138%
GO:0035146	tube fusion	28	0.306632	1.90166	0.0143149	0.0348009	1	5606	tags=75%, list=44%, signal=135%
GO:0071805	potassium ion transmembrane transport	25	0.328634	1.90131	0.00784314	0.0348386	1	4949	tags=72%, list=39%, signal=118%
GO:0046660	female sex differentiation	36	0.270034	1.90075	0.00785855	0.0348788	1	5017	tags=67%, list=40%, signal=110%
GO:0050770	regulation of axonogenesis	89	0.171843	1.90033	0.00207469	0.0348982	1	4087	tags=49%, list=32%, signal=73%
GO:0098693	regulation of synaptic vesicle cycle	24	0.321927	1.90031	0.00775194	0.0348482	1	1203	tags=42%, list=10%, signal=46%
GO:0007015	actin filament organization	148	0.132832	1.89953	0.00596422	0.0349485	1	7641	tags=74%, list=61%, signal=184%
GO:0030537	larval behavior	54	0.219995	1.89689	0.00813008	0.0354276	1	5651	tags=67%, list=45%, signal=120%
GO:0042749	regulation of circadian sleep/wake cycle	44	0.242904	1.89564	0.0134357	0.0355957	1	3830	tags=55%, list=30%, signal=78%
GO:0010720	positive regulation of cell development	207	0.113124	1.8953	0.00785855	0.0356001	1	4145	tags=44%, list=33%, signal=64%
GO:0043401	steroid hormone mediated signaling pathway	15	0.406581	1.8934	0.0160966	0.0359289	1	4131	tags=73%, list=33%, signal=109%
GO:0007464	R3/R4 cell fate commitment	21	0.346105	1.89198	0.00598802	0.03618	1	4054	tags=67%, list=32%, signal=98%
GO:0060249	anatomical structure homeostasis	138	0.13608	1.88915	0.00788955	0.0367718	1	4979	tags=53%, list=39%, signal=86%
GO:0071383	cellular response to steroid hormone stimulus	15	0.406581	1.88781	0.00652174	0.0370475	1	4131	tags=73%, list=33%, signal=109%
GO:0043704	photoreceptor cell fate specification	25	0.316512	1.88188	0.00650759	0.0379559	1	6617	tags=84%, list=52%, signal=176%
GO:0042693	muscle cell fate commitment	34	0.266731	1.88071	0.0123203	0.0381148	1	6296	tags=76%, list=50%, signal=152%
GO:1904748	regulation of apoptotic process involved in development	13	0.435286	1.88016	0.0107335	0.0381879	1	6164	tags=92%, list=49%, signal=180%
GO:0050919	negative chemotaxis	22	0.337438	1.87978	0.0180723	0.0381883	1	3207	tags=59%, list=25%, signal=79%
GO:0065009	regulation of molecular function	296	0.0937738	1.87883	0.0104822	0.038325	1	4303	tags=43%, list=34%, signal=64%
GO:0048534	hematopoietic or lymphoid organ development	154	0.12776	1.87722	0.01	0.0386417	1	4145	tags=45%, list=33%, signal=67%
GO:0048056	R3/R4 cell differentiation	23	0.331641	1.87478	0.0121457	0.0391212	1	4054	tags=65%, list=32%, signal=96%
GO:0031623	receptor internalization	11	0.455468	1.87254	0.00389105	0.0395336	1	4584	tags=82%, list=36%, signal=128%
GO:0007484	imaginal disc-derived genitalia development	37	0.263285	1.87243	0.00411523	0.0394984	1	5216	tags=68%, list=41%, signal=115%
GO:0035265	organ growth	100	0.15456	1.87173	0.00588235	0.0395863	1	7028	tags=71%, list=56%, signal=159%
GO:0015872	dopamine transport	12	0.441439	1.87143	0.0210526	0.0395891	1	6005	tags=92%, list=48%, signal=175%
GO:0042325	regulation of phosphorylation	224	0.10772	1.86994	0.0116054	0.039896	1	4300	tags=45%, list=34%, signal=66%
GO:0007449	proximal/distal pattern formation, imaginal disc	50	0.221647	1.86975	0.00814664	0.0398827	1	4535	tags=58%, list=36%, signal=90%
GO:0010888	negative regulation of lipid storage	10	0.490101	1.86938	0.0102041	0.039887	1	3917	tags=80%, list=31%, signal=116%
GO:0006865	amino acid transport	55	0.218484	1.86771	0.00594059	0.0401829	1	5058	tags=62%, list=40%, signal=103%
GO:0019368	fatty acid elongation, unsaturated fatty acid	10	0.489522	1.86742	0.0160321	0.0401823	1	5187	tags=90%, list=41%, signal=153%
GO:0055088	lipid homeostasis	76	0.184349	1.86443	0.00972763	0.040727	1	2005	tags=34%, list=16%, signal=40%
GO:1903688	positive regulation of border follicle cell migration	28	0.290528	1.86279	0.00967118	0.04106	1	4456	tags=64%, list=35%, signal=99%
GO:0016318	ommatidial rotation	19	0.356403	1.8622	0.00203252	0.0411218	1	4145	tags=68%, list=33%, signal=102%
GO:0030335	positive regulation of cell migration	34	0.265388	1.85934	0.00609756	0.0415764	1	4456	tags=62%, list=35%, signal=95%
GO:0009612	response to mechanical stimulus	45	0.235257	1.8576	0.0150215	0.0419284	1	5457	tags=67%, list=43%, signal=117%
GO:0051495	positive regulation of cytoskeleton organization	55	0.213441	1.85637	0.0103306	0.0420749	1	2596	tags=42%, list=21%, signal=52%
GO:0021700	developmental maturation	293	0.0957828	1.85613	0.0123457	0.0420521	1	5756	tags=55%, list=46%, signal=99%
GO:0007419	ventral cord development	55	0.207853	1.85407	0.012474	0.0424476	1	3355	tags=47%, list=27%, signal=64%
GO:0009792	embryo development ending in birth or egg hatching	224	0.107586	1.85301	0.0180361	0.0426437	1	4809	tags=49%, list=38%, signal=77%
GO:2000274	regulation of epithelial cell migration, open tracheal system	10	0.470128	1.852	0.0123203	0.0427701	1	4169	tags=80%, list=33%, signal=119%
GO:0007605	sensory perception of sound	72	0.186559	1.8514	0.00961539	0.0428433	1	4321	tags=53%, list=34%, signal=80%
GO:0046532	regulation of photoreceptor cell differentiation	67	0.188307	1.85006	0.0157791	0.0431369	1	7057	tags=75%, list=56%, signal=168%
GO:0001752	compound eye photoreceptor fate commitment	106	0.15248	1.84902	0.0181087	0.0433176	1	7024	tags=71%, list=56%, signal=158%
GO:0044344	cellular response to fibroblast growth factor stimulus	22	0.323703	1.8484	0.0115607	0.0433899	1	5102	tags=73%, list=40%, signal=122%
GO:0002520	immune system development	154	0.12776	1.84548	0.0137525	0.0439477	1	4145	tags=45%, list=33%, signal=67%
GO:0010634	positive regulation of epithelial cell migration	28	0.290528	1.84309	0.0195695	0.0443614	1	4456	tags=64%, list=35%, signal=99%
GO:0035309	wing and notum subfield formation	18	0.366048	1.84246	0.0138614	0.0444341	1	4503	tags=72%, list=36%, signal=112%
GO:1900242	regulation of synaptic vesicle endocytosis	14	0.406112	1.84204	0.0103306	0.0444446	1	3896	tags=71%, list=31%, signal=103%
GO:1990709	presynaptic active zone organization	15	0.388662	1.8415	0.010395	0.0445128	1	4357	tags=73%, list=35%, signal=112%
GO:0007527	adult somatic muscle development	10	0.470944	1.8411	0.0101215	0.0445252	1	2896	tags=70%, list=23%, signal=91%
GO:0060078	regulation of postsynaptic membrane potential	18	0.363352	1.84105	0.0160643	0.0444697	1	5940	tags=83%, list=47%, signal=157%
GO:0035225	determination of genital disc primordium	10	0.487802	1.83788	0.0186722	0.0452409	1	3946	tags=80%, list=31%, signal=116%
GO:0007390	germ-band shortening	31	0.27719	1.83773	0.012474	0.0452018	1	3432	tags=55%, list=27%, signal=75%
GO:0050878	regulation of body fluid levels	10	0.476738	1.83765	0.01002	0.0451497	1	6611	tags=100%, list=52%, signal=210%
GO:0008355	olfactory learning	47	0.227861	1.8376	0.0134615	0.0450978	1	3849	tags=53%, list=30%, signal=76%
GO:0006024	glycosaminoglycan biosynthetic process	12	0.438327	1.83642	0.0176125	0.0453055	1	4992	tags=83%, list=40%, signal=138%
GO:0030728	ovulation	11	0.450092	1.83435	0.00767754	0.0457563	1	2356	tags=64%, list=19%, signal=78%
GO:0008258	head involution	37	0.256881	1.83367	0.0135135	0.0457666	1	3249	tags=51%, list=26%, signal=69%
GO:0035149	lumen formation, open tracheal system	17	0.366213	1.83312	0.0201207	0.0458212	1	5037	tags=76%, list=40%, signal=127%
GO:0008543	fibroblast growth factor receptor signaling pathway	22	0.323703	1.83311	0.0123203	0.0457583	1	5102	tags=73%, list=40%, signal=122%
GO:0016198	axon choice point recognition	45	0.224718	1.83292	0.0183673	0.0457353	1	6712	tags=76%, list=53%, signal=161%
GO:0035168	larval lymph gland hemocyte differentiation	34	0.271288	1.83271	0.00809717	0.045725	1	6610	tags=79%, list=52%, signal=166%
GO:1903684	regulation of border follicle cell migration	28	0.290528	1.83225	0.0218688	0.0457838	1	4456	tags=64%, list=35%, signal=99%
GO:0048086	negative regulation of developmental pigmentation	26	0.294855	1.8305	0.0147992	0.0461186	1	4054	tags=62%, list=32%, signal=90%
GO:0015844	monoamine transport	15	0.391484	1.82855	0.00596422	0.0465175	1	6005	tags=87%, list=48%, signal=165%
GO:0008356	asymmetric cell division	106	0.151187	1.82743	0.010101	0.046635	1	3943	tags=46%, list=31%, signal=67%
GO:0042753	positive regulation of circadian rhythm	23	0.323707	1.82581	0.0182927	0.0469604	1	4154	tags=65%, list=33%, signal=97%
GO:0010038	response to metal ion	41	0.238455	1.82531	0.0230769	0.0470142	1	7161	tags=80%, list=57%, signal=185%
GO:0010171	body morphogenesis	18	0.36236	1.82198	0.016	0.0477901	1	3848	tags=67%, list=30%, signal=96%
GO:0035170	lymph gland crystal cell differentiation	10	0.47203	1.8202	0.0148936	0.048142	1	4145	tags=80%, list=33%, signal=119%
GO:0015804	neutral amino acid transport	17	0.367244	1.81753	0.0123203	0.048809	1	5024	tags=76%, list=40%, signal=127%
GO:0048488	synaptic vesicle endocytosis	66	0.186421	1.81547	0.0177165	0.0492219	1	6458	tags=70%, list=51%, signal=142%
GO:0071774	response to fibroblast growth factor	22	0.323703	1.81284	0.00757576	0.0498573	1	5102	tags=73%, list=40%, signal=122%
GO:0099054	presynapse assembly	13	0.416973	1.81259	0.0102041	0.0498702	1	6395	tags=92%, list=51%, signal=187%
